# Supplementary material for: 7-Methyl-1-phenyl-1,10-di­hydro­pyrazolo­[3,4-a]carbazole
Source: Acta Crystallogr Sect E Struct Rep Online. 2013 Apr 27;69(Pt 5):o801. doi: 10.1107/S1600536813010994 (PMC3648322; doi:10.1107/S1600536813010994)
Supplement: Supplementary file 1 [file e-69-0o801-sup1.cif]

##############################################################################
#                                                                            #
# This CIF contains the data in a paper accepted for publication in          #
# Acta Crystallographica Section E. It conforms to the requirements of       #
# Notes for Authors for Acta Crystallographica Section E, and has been       #
# peer reviewed under the auspices of the IUCr Commission on Journals.       #
#                                                                            #
# Full details of the Crystallographic Information File format               #
# are given in the paper "The Crystallographic Information File (CIF):       #
# a New Standard Archive File for Crystallography" by S. R. Hall, F. H.      #
# Allen and I. D. Brown [Acta Cryst. (1991), A47, 655-685].                  #
#                                                                            #
# The current version of the core CIF dictionary is obtainable from          #
# ftp://ftp.iucr.org/pub/cif_core.dic.                                       #
#                                                                            #
# Software is freely available for graphical display of the structure(s)     #
# in this CIF. For information consult the CIF software page                 #
# http://www.iucr.org/resources/cif/software.                                #
#                                                                            #
# This file may be used for bona fide research purposes within the           #
# scientific community so long as proper attribution is given to the journal # 
# article from which it was obtained.                                        #
#                                                                            #
##############################################################################
data_global
_audit_creation_method     'PLATON <TABLE ACC> option'
_journal_date_recd_electronic     2013-04-18
_journal_date_accepted     2013-04-23
_journal_name_full     'Acta Crystallographica, Section E'
_journal_year     2013
_journal_volume     69
_journal_issue      5
_journal_page_first     o801
_journal_page_last     o801
_journal_paper_category     QO
_journal_paper_doi     10.1107/S1600536813010994
_journal_coeditor_code     BG2506
_publ_contact_author_name
;
Dr A. Thiruvalluvar
;
_publ_contact_author_address
;
Associate Professor of Physics
Postgraduate Research Department of Physics
Rajah Serfoji Government College (Autonomous)
Thanjavur 613 005
Tamilnadu
India
;
_publ_contact_author_email     'thiruvalluvar.a@gmail.com'
_publ_contact_author_fax     'none'
_publ_contact_author_phone     '+91 4362 255490'
_publ_section_title
;
7-Methyl-1-phenyl-1,10-dihydropyrazolo[3,4-<i>a</i>]carbazole
;
loop_
    _publ_author_name
    _publ_author_footnote
    _publ_author_address
    'Archana, R.' ?
;
Postgraduate Research Department of Physics
Rajah Serfoji Government College (Autonomous)
Thanjavur 613 005
Tamilnadu
India
;
    'Yamuna, E.' ?
;
Department of Chemistry
Tamkang University
Tamsui 25137
Taiwan
;
    'Thiruvalluvar, A.' ?
;
Postgraduate Research Department of Physics
Rajah Serfoji Government College (Autonomous)
Thanjavur 613 005
Tamilnadu
India
;
    'Rajendra Prasad, K. J.' ?
;
Department of Chemistry
Bharathiar University
Coimbatore 641 046
Tamilnadu
India
;
    'Butcher, R. J.' ?
;
Department of Chemistry
Howard University
525 College Street NW
Washington
DC 20059
USA
;
    'Sushil K. Gupta' ?
;
School of Studies in Chemistry
Jiwaji University
Gwalior 474 011
MP
India
;
    '\"Ozt\"urk Yildirim, Sema' ?
;
Department of Chemistry
Howard University
525 College Street NW
Washington
DC 20059
USA
Faculty of Sciences
Department of Physics
Erciyes University
38039 Kayseri
Turkey
;
data_I
_chemical_name_systematic
;
7-Methyl-1-phenyl-1,10-dihydropyrazolo[3,4-<i>a</i>]carbazole
;
_chemical_name_common     carbazole
_chemical_formula_moiety     'C20 H15 N3'
_chemical_formula_sum     'C20 H15 N3'
_chemical_formula_structural     'C20 H15 N3'
_chemical_formula_iupac     'C20 H15 N3'
_chemical_formula_weight     297.35
_chemical_melting_point     509
_symmetry_cell_setting     monoclinic
_symmetry_space_group_name_H-M     'P 21/c'
_symmetry_space_group_name_Hall     '-P 2ybc'
loop_
    _symmetry_equiv_pos_site_id
    _symmetry_equiv_pos_as_xyz
    1 x,y,z
    2 -x,1/2+y,1/2-z
    3 -x,-y,-z
    4 x,1/2-y,1/2+z
_cell_length_a     12.0727(6)
_cell_length_b     7.5934(3)
_cell_length_c     16.8355(8)
_cell_angle_alpha     90
_cell_angle_beta     104.087(5)
_cell_angle_gamma     90
_cell_volume     1496.95(12)
_cell_formula_units_Z     4
_cell_measurement_reflns_used     2152
_cell_measurement_theta_min     3.1910
_cell_measurement_theta_max     28.6848
_cell_measurement_temperature     123(2)
_cell_special_details     ?
_exptl_crystal_description     'block'
_exptl_crystal_colour     'colourless'
_exptl_crystal_size_max     0.43
_exptl_crystal_size_mid     0.35
_exptl_crystal_size_min     0.30
_exptl_crystal_size_rad     ?
_exptl_crystal_density_diffrn     1.319
_exptl_crystal_density_meas     ?
_exptl_crystal_density_method     'Not Measured'
_exptl_crystal_F_000     624
_exptl_absorpt_coefficient_mu     0.080
_exptl_absorpt_correction_type     multi-scan
_exptl_absorpt_process_details     '(CrysAlis PRO; Agilent, 2011)'
_exptl_absorpt_correction_T_min     0.9665
_exptl_absorpt_correction_T_max     0.9765
_exptl_special_details     ?
_diffrn_ambient_temperature     123(2)
_diffrn_radiation_type     'MoK\a'
_diffrn_radiation_wavelength     0.71073
_diffrn_radiation_source     'Enhance (Mo) X-ray Source'
_diffrn_radiation_monochromator     graphite
_diffrn_measurement_device_type     'Agilent Xcalibur Ruby Gemini'
_diffrn_measurement_method     '\w scans'
_diffrn_detector_area_resol_mean     10.5081
_diffrn_reflns_number     6773
_diffrn_reflns_av_R_equivalents     0.0323
_diffrn_reflns_av_sigmaI/netI     0.0480
_diffrn_reflns_theta_min     3.20
_diffrn_reflns_theta_max     28.75
_diffrn_reflns_theta_full     25.00
_diffrn_measured_fraction_theta_max     0.827
_diffrn_measured_fraction_theta_full     0.998
_diffrn_reflns_limit_h_min     -11
_diffrn_reflns_limit_h_max     15
_diffrn_reflns_limit_k_min     -9
_diffrn_reflns_limit_k_max     9
_diffrn_reflns_limit_l_min     -22
_diffrn_reflns_limit_l_max     17
_refine_special_details
;
Refinement of <i>F</i>^2^ against ALL reflections. The weighted <i>R</i>-factor
<i>wR</i> and goodness of fit <i>S</i> are based on <i>F</i>^2^, conventional
<i>R</i>-factors <i>R</i> are based on <i>F</i>, with <i>F</i> set to zero for
negative <i>F</i>^2^. The threshold expression of <i>F</i>^2^ >
2\s(<i>F</i>^2^) is used only for calculating <i>R</i>-factors(gt) <i>etc</i>.
and is not relevant to the choice of reflections for refinement.
<i>R</i>-factors based on <i>F</i>^2^ are statistically about twice as large
as those based on <i>F</i>, and <i>R</i>- factors based on ALL data will be
even larger.
;
_reflns_number_total     3212
_reflns_number_gt     2354
_reflns_threshold_expression     I>2\s(I)
_refine_ls_structure_factor_coef     Fsqd
_refine_ls_matrix_type     full
_refine_ls_R_factor_all     0.0806
_refine_ls_R_factor_gt     0.0514
_refine_ls_wR_factor_gt     0.0988
_refine_ls_wR_factor_ref     0.1152
_refine_ls_goodness_of_fit_ref     1.034
_refine_ls_restrained_S_all     1.034
_refine_ls_number_reflns     3212
_refine_ls_number_parameters     213
_refine_ls_number_restraints     0
_refine_ls_hydrogen_treatment     mixed
_refine_ls_weighting_scheme     calc
_refine_ls_weighting_details
         'calc w=1/[\s^2^(Fo^2^)+(0.0374P)^2^+0.6346P] where P=(Fo^2^+2Fc^2^)/3'
_atom_sites_solution_hydrogens     geom
_atom_sites_solution_primary     direct
_atom_sites_solution_secondary     difmap
_refine_ls_shift/su_max     0.001
_refine_ls_shift/su_max_lt     0.001
_refine_ls_shift/su_mean     <0.001
_refine_diff_density_max     0.241
_refine_diff_density_min     -0.253
_refine_ls_extinction_method     none
_refine_ls_extinction_coef     ?
loop_
    _atom_type_symbol
    _atom_type_description
    _atom_type_scat_dispersion_real
    _atom_type_scat_dispersion_imag
    _atom_type_scat_source
    C C 0.0033 0.0016 ' International Tables Vol C Tables 4.2.6.8 and 6.1.1.4'
    H H 0.0000 0.0000 ' International Tables Vol C Tables 4.2.6.8 and 6.1.1.4'
    N N 0.0061 0.0033 ' International Tables Vol C Tables 4.2.6.8 and 6.1.1.4'
_computing_data_collection     'CrysAlis PRO (Agilent, 2011)'
_computing_cell_refinement     'CrysAlis PRO (Agilent, 2011)'
_computing_data_reduction     'CrysAlis PRO (Agilent, 2011)'
_computing_structure_solution     'SHELXS97 (Sheldrick, 2008)'
_computing_structure_refinement     'SHELXL97 (Sheldrick, 2008)'
_computing_molecular_graphics
                  'ORTEP-3 for Windows (Farrugia, 2012) and PLATON (Spek, 2009)'
_computing_publication_material
                            'SHELXL97 (Sheldrick, 2008) and PLATON (Spek, 2009)'
loop_
    _atom_site_type_symbol
    _atom_site_label
    _atom_site_fract_x
    _atom_site_fract_y
    _atom_site_fract_z
    _atom_site_U_iso_or_equiv
    _atom_site_thermal_displace_type
    _atom_site_calc_flag
    _atom_site_refinement_flags
    _atom_site_occupancy
    _atom_site_disorder_assembly
    _atom_site_disorder_group
    N N1 0.02985(12) 1.03390(19) 0.21043(9) 0.0239(4) Uani d . 1.000 . .
    N N2 -0.00637(13) 1.1004(2) 0.13198(9) 0.0282(5) Uani d . 1.000 . .
    N N10 0.20532(12) 0.85847(19) 0.37045(9) 0.0218(5) Uani d . 1.000 . .
    C C3 0.08613(15) 1.1075(2) 0.10345(11) 0.0279(6) Uani d . 1.000 . .
    C C3A 0.18491(15) 1.0494(2) 0.16110(10) 0.0226(5) Uani d . 1.000 . .
    C C4 0.30269(15) 1.0405(3) 0.16171(11) 0.0276(6) Uani d . 1.000 . .
    C C5 0.37898(16) 0.9927(3) 0.23251(11) 0.0296(6) Uani d . 1.000 . .
    C C5A 0.33861(14) 0.9308(2) 0.30042(11) 0.0229(5) Uani d . 1.000 . .
    C C5B 0.39645(14) 0.8572(2) 0.37826(10) 0.0216(5) Uani d . 1.000 . .
    C C6 0.51173(15) 0.8333(2) 0.41785(11) 0.0244(5) Uani d . 1.000 . .
    C C7 0.54120(15) 0.7615(2) 0.49534(11) 0.0255(5) Uani d . 1.000 . .
    C C8 0.45442(16) 0.7109(2) 0.53306(11) 0.0270(6) Uani d . 1.000 . .
    C C9 0.33971(15) 0.7336(2) 0.49600(11) 0.0255(6) Uani d . 1.000 . .
    C C9A 0.31196(14) 0.8101(2) 0.41843(10) 0.0217(5) Uani d . 1.000 . .
    C C10A 0.22194(14) 0.9297(2) 0.29845(10) 0.0210(5) Uani d . 1.000 . .
    C C10B 0.14522(14) 1.0011(2) 0.22935(10) 0.0199(5) Uani d . 1.000 . .
    C C11 -0.04799(14) 1.0332(2) 0.26172(11) 0.0229(5) Uani d . 1.000 . .
    C C12 -0.01450(16) 1.0956(2) 0.34141(11) 0.0263(5) Uani d . 1.000 . .
    C C13 -0.09314(17) 1.0990(3) 0.38894(12) 0.0322(6) Uani d . 1.000 . .
    C C14 -0.20453(17) 1.0443(3) 0.35701(13) 0.0360(7) Uani d . 1.000 . .
    C C15 -0.23685(17) 0.9846(3) 0.27740(13) 0.0350(7) Uani d . 1.000 . .
    C C16 -0.15914(15) 0.9769(2) 0.22938(12) 0.0290(6) Uani d . 1.000 . .
    C C17 0.66497(15) 0.7377(3) 0.54049(12) 0.0315(6) Uani d . 1.000 . .
    H H3 0.08626 1.14732 0.04998 0.0334 Uiso calc R 1.000 . .
    H H4 0.32788 1.06729 0.11384 0.0331 Uiso calc R 1.000 . .
    H H5 0.45869 1.00054 0.23653 0.0355 Uiso calc R 1.000 . .
    H H6 0.56955 0.86651 0.39130 0.0292 Uiso calc R 1.000 . .
    H H8 0.47522 0.65913 0.58598 0.0324 Uiso calc R 1.000 . .
    H H9 0.28215 0.69847 0.52242 0.0306 Uiso calc R 1.000 . .
    H H10 0.1399(17) 0.809(3) 0.3743(12) 0.034(6) Uiso d . 1.000 . .
    H H12 0.06146 1.13546 0.36304 0.0316 Uiso calc R 1.000 . .
    H H13 -0.07056 1.13924 0.44395 0.0387 Uiso calc R 1.000 . .
    H H14 -0.25836 1.04795 0.38980 0.0431 Uiso calc R 1.000 . .
    H H15 -0.31347 0.94826 0.25532 0.0420 Uiso calc R 1.000 . .
    H H16 -0.18151 0.93355 0.17487 0.0348 Uiso calc R 1.000 . .
    H H17A 0.68418 0.61209 0.54327 0.0473 Uiso calc R 1.000 . .
    H H17B 0.67687 0.78502 0.59609 0.0473 Uiso calc R 1.000 . .
    H H17C 0.71401 0.80058 0.51136 0.0473 Uiso calc R 1.000 . .
loop_
    _atom_site_aniso_label
    _atom_site_aniso_U_11
    _atom_site_aniso_U_22
    _atom_site_aniso_U_33
    _atom_site_aniso_U_12
    _atom_site_aniso_U_13
    _atom_site_aniso_U_23
    N1 0.0196(7) 0.0276(8) 0.0234(8) 0.0030(7) 0.0032(6) 0.0019(6)
    N2 0.0261(8) 0.0322(9) 0.0243(8) 0.0044(7) 0.0025(7) 0.0044(7)
    N10 0.0192(8) 0.0238(8) 0.0222(8) -0.0024(7) 0.0046(7) 0.0009(6)
    C3 0.0307(10) 0.0284(10) 0.0246(10) 0.0024(9) 0.0068(8) 0.0013(8)
    C3A 0.0254(9) 0.0205(9) 0.0212(9) 0.0002(8) 0.0042(8) -0.0021(7)
    C4 0.0277(10) 0.0350(11) 0.0216(9) -0.0024(9) 0.0092(8) 0.0000(8)
    C5 0.0225(9) 0.0362(11) 0.0324(11) 0.0012(9) 0.0113(9) 0.0046(9)
    C5A 0.0204(9) 0.0216(9) 0.0260(10) 0.0005(8) 0.0046(8) -0.0014(7)
    C5B 0.0217(9) 0.0186(8) 0.0241(9) 0.0005(8) 0.0050(8) -0.0030(7)
    C6 0.0210(9) 0.0213(9) 0.0302(10) 0.0004(8) 0.0051(8) -0.0028(8)
    C7 0.0269(9) 0.0175(9) 0.0282(10) 0.0025(8) -0.0007(8) -0.0056(7)
    C8 0.0334(10) 0.0212(9) 0.0230(10) 0.0021(8) 0.0005(8) 0.0000(8)
    C9 0.0288(10) 0.0223(9) 0.0255(10) -0.0016(8) 0.0069(8) -0.0028(8)
    C9A 0.0226(9) 0.0187(9) 0.0224(9) -0.0008(8) 0.0029(8) -0.0033(7)
    C10A 0.0220(9) 0.0199(9) 0.0211(9) -0.0006(7) 0.0052(8) -0.0017(7)
    C10B 0.0170(9) 0.0196(9) 0.0223(9) 0.0000(7) 0.0031(7) -0.0032(7)
    C11 0.0215(9) 0.0197(9) 0.0279(10) 0.0037(8) 0.0069(8) 0.0032(8)
    C12 0.0244(9) 0.0232(9) 0.0311(10) 0.0003(8) 0.0062(8) -0.0014(8)
    C13 0.0381(11) 0.0279(10) 0.0342(11) 0.0022(9) 0.0155(9) -0.0014(9)
    C14 0.0351(11) 0.0308(11) 0.0488(13) 0.0008(9) 0.0234(10) 0.0013(10)
    C15 0.0230(10) 0.0297(10) 0.0532(14) -0.0016(9) 0.0109(10) 0.0030(10)
    C16 0.0233(10) 0.0268(10) 0.0348(11) -0.0008(8) 0.0030(8) -0.0007(8)
    C17 0.0282(10) 0.0279(10) 0.0324(11) 0.0064(9) -0.0044(9) -0.0059(8)
_geom_special_details
;
Bond distances, angles <i>etc</i>. have been calculated using the rounded
fractional coordinates. All su's are estimated from the variances of the
(full) variance-covariance matrix. The cell e.s.d.'s are taken into account in
the estimation of distances, angles and torsion angles
;
loop_
    _geom_bond_atom_site_label_1
    _geom_bond_atom_site_label_2
    _geom_bond_site_symmetry_1
    _geom_bond_site_symmetry_2
    _geom_bond_distance
    _geom_bond_publ_flag
    N1 N2 . . 1.382(2) no
    N1 C10B . . 1.374(2) no
    N1 C11 . . 1.423(2) no
    N2 C3 . . 1.320(2) no
    N10 C9A . . 1.392(2) no
    N10 C10A . . 1.386(2) no
    N10 H10 . . 0.89(2) no
    C3 C3A . . 1.413(2) no
    C3A C4 . . 1.421(3) no
    C3A C10B . . 1.397(2) no
    C4 C5 . . 1.366(3) no
    C5 C5A . . 1.427(3) no
    C5A C5B . . 1.439(2) no
    C5A C10A . . 1.401(2) no
    C5B C9A . . 1.401(2) no
    C5B C6 . . 1.401(3) no
    C6 C7 . . 1.378(2) no
    C7 C8 . . 1.404(3) no
    C7 C17 . . 1.513(3) no
    C8 C9 . . 1.384(3) no
    C9 C9A . . 1.394(2) no
    C10A C10B . . 1.407(2) no
    C11 C16 . . 1.387(3) no
    C11 C12 . . 1.387(2) no
    C12 C13 . . 1.383(3) no
    C13 C14 . . 1.385(3) no
    C14 C15 . . 1.378(3) no
    C15 C16 . . 1.381(3) no
    C3 H3 . . 0.9500 no
    C4 H4 . . 0.9500 no
    C5 H5 . . 0.9500 no
    C6 H6 . . 0.9500 no
    C8 H8 . . 0.9500 no
    C9 H9 . . 0.9500 no
    C12 H12 . . 0.9500 no
    C13 H13 . . 0.9500 no
    C14 H14 . . 0.9500 no
    C15 H15 . . 0.9500 no
    C16 H16 . . 0.9500 no
    C17 H17A . . 0.9800 no
    C17 H17B . . 0.9800 no
    C17 H17C . . 0.9800 no
loop_
    _geom_angle_atom_site_label_1
    _geom_angle_atom_site_label_2
    _geom_angle_atom_site_label_3
    _geom_angle_site_symmetry_1
    _geom_angle_site_symmetry_2
    _geom_angle_site_symmetry_3
    _geom_angle
    _geom_angle_publ_flag
    N2 N1 C10B . . . 110.79(14) no
    N2 N1 C11 . . . 118.65(14) no
    C10B N1 C11 . . . 129.85(15) no
    N1 N2 C3 . . . 105.30(15) no
    C9A N10 C10A . . . 107.47(14) no
    C9A N10 H10 . . . 123.9(14) no
    C10A N10 H10 . . . 123.2(13) no
    N2 C3 C3A . . . 112.63(16) no
    C4 C3A C10B . . . 121.63(16) no
    C3 C3A C4 . . . 134.09(16) no
    C3 C3A C10B . . . 104.23(16) no
    C3A C4 C5 . . . 118.68(17) no
    C4 C5 C5A . . . 119.82(18) no
    C5B C5A C10A . . . 106.35(15) no
    C5 C5A C10A . . . 121.36(16) no
    C5 C5A C5B . . . 132.27(17) no
    C5A C5B C6 . . . 133.56(16) no
    C5A C5B C9A . . . 106.85(15) no
    C6 C5B C9A . . . 119.55(15) no
    C5B C6 C7 . . . 119.95(17) no
    C8 C7 C17 . . . 119.62(16) no
    C6 C7 C8 . . . 119.15(17) no
    C6 C7 C17 . . . 121.23(17) no
    C7 C8 C9 . . . 122.46(16) no
    C8 C9 C9A . . . 117.40(16) no
    N10 C9A C9 . . . 129.13(16) no
    N10 C9A C5B . . . 109.38(14) no
    C5B C9A C9 . . . 121.45(16) no
    C5A C10A C10B . . . 118.22(15) no
    N10 C10A C10B . . . 131.84(16) no
    N10 C10A C5A . . . 109.90(15) no
    N1 C10B C3A . . . 107.04(14) no
    N1 C10B C10A . . . 133.44(16) no
    C3A C10B C10A . . . 119.50(16) no
    N1 C11 C12 . . . 120.38(16) no
    C12 C11 C16 . . . 120.75(17) no
    N1 C11 C16 . . . 118.80(16) no
    C11 C12 C13 . . . 119.11(18) no
    C12 C13 C14 . . . 120.56(18) no
    C13 C14 C15 . . . 119.63(19) no
    C14 C15 C16 . . . 120.76(19) no
    C11 C16 C15 . . . 119.17(18) no
    N2 C3 H3 . . . 124.00 no
    C3A C3 H3 . . . 124.00 no
    C3A C4 H4 . . . 121.00 no
    C5 C4 H4 . . . 121.00 no
    C4 C5 H5 . . . 120.00 no
    C5A C5 H5 . . . 120.00 no
    C5B C6 H6 . . . 120.00 no
    C7 C6 H6 . . . 120.00 no
    C7 C8 H8 . . . 119.00 no
    C9 C8 H8 . . . 119.00 no
    C8 C9 H9 . . . 121.00 no
    C9A C9 H9 . . . 121.00 no
    C11 C12 H12 . . . 120.00 no
    C13 C12 H12 . . . 120.00 no
    C12 C13 H13 . . . 120.00 no
    C14 C13 H13 . . . 120.00 no
    C13 C14 H14 . . . 120.00 no
    C15 C14 H14 . . . 120.00 no
    C14 C15 H15 . . . 120.00 no
    C16 C15 H15 . . . 120.00 no
    C11 C16 H16 . . . 120.00 no
    C15 C16 H16 . . . 120.00 no
    C7 C17 H17A . . . 109.00 no
    C7 C17 H17B . . . 109.00 no
    C7 C17 H17C . . . 109.00 no
    H17A C17 H17B . . . 109.00 no
    H17A C17 H17C . . . 109.00 no
    H17B C17 H17C . . . 109.00 no
loop_
    _geom_torsion_atom_site_label_1
    _geom_torsion_atom_site_label_2
    _geom_torsion_atom_site_label_3
    _geom_torsion_atom_site_label_4
    _geom_torsion_site_symmetry_1
    _geom_torsion_site_symmetry_2
    _geom_torsion_site_symmetry_3
    _geom_torsion_site_symmetry_4
    _geom_torsion
    _geom_torsion_publ_flag
    C10B N1 N2 C3 . . . . 0.15(18) no
    C11 N1 N2 C3 . . . . 171.43(14) no
    N2 N1 C10B C3A . . . . 0.50(18) no
    N2 N1 C10B C10A . . . . -177.71(17) no
    C11 N1 C10B C3A . . . . -169.53(15) no
    C11 N1 C10B C10A . . . . 12.3(3) no
    N2 N1 C11 C12 . . . . -132.06(16) no
    N2 N1 C11 C16 . . . . 44.9(2) no
    C10B N1 C11 C12 . . . . 37.3(2) no
    C10B N1 C11 C16 . . . . -145.69(17) no
    N1 N2 C3 C3A . . . . -0.76(18) no
    C10A N10 C9A C5B . . . . 2.37(18) no
    C10A N10 C9A C9 . . . . 179.78(16) no
    C9A N10 C10A C5A . . . . -1.18(18) no
    C9A N10 C10A C10B . . . . -179.12(16) no
    N2 C3 C3A C4 . . . . -176.18(19) no
    N2 C3 C3A C10B . . . . 1.05(18) no
    C3 C3A C4 C5 . . . . 173.19(19) no
    C10B C3A C4 C5 . . . . -3.7(3) no
    C3 C3A C10B N1 . . . . -0.89(17) no
    C3 C3A C10B C10A . . . . 177.62(14) no
    C4 C3A C10B N1 . . . . 176.78(16) no
    C4 C3A C10B C10A . . . . -4.7(2) no
    C3A C4 C5 C5A . . . . 8.2(3) no
    C4 C5 C5A C5B . . . . 173.34(19) no
    C4 C5 C5A C10A . . . . -4.7(3) no
    C5 C5A C5B C6 . . . . 6.2(3) no
    C5 C5A C5B C9A . . . . -176.42(19) no
    C10A C5A C5B C6 . . . . -175.56(17) no
    C10A C5A C5B C9A . . . . 1.83(17) no
    C5 C5A C10A N10 . . . . 178.07(16) no
    C5 C5A C10A C10B . . . . -3.7(2) no
    C5B C5A C10A N10 . . . . -0.41(18) no
    C5B C5A C10A C10B . . . . 177.85(14) no
    C5A C5B C6 C7 . . . . 178.06(17) no
    C9A C5B C6 C7 . . . . 0.9(2) no
    C5A C5B C9A N10 . . . . -2.61(18) no
    C5A C5B C9A C9 . . . . 179.74(14) no
    C6 C5B C9A N10 . . . . 175.22(14) no
    C6 C5B C9A C9 . . . . -2.4(2) no
    C5B C6 C7 C8 . . . . 0.9(2) no
    C5B C6 C7 C17 . . . . -178.63(16) no
    C6 C7 C8 C9 . . . . -1.3(2) no
    C17 C7 C8 C9 . . . . 178.20(16) no
    C7 C8 C9 C9A . . . . -0.1(2) no
    C8 C9 C9A N10 . . . . -175.15(16) no
    C8 C9 C9A C5B . . . . 2.0(2) no
    N10 C10A C10B N1 . . . . 4.0(3) no
    N10 C10A C10B C3A . . . . -174.02(16) no
    C5A C10A C10B N1 . . . . -173.79(17) no
    C5A C10A C10B C3A . . . . 8.2(2) no
    N1 C11 C12 C13 . . . . 177.78(16) no
    C16 C11 C12 C13 . . . . 0.8(2) no
    N1 C11 C16 C15 . . . . -176.60(16) no
    C12 C11 C16 C15 . . . . 0.4(2) no
    C11 C12 C13 C14 . . . . -1.3(3) no
    C12 C13 C14 C15 . . . . 0.6(3) no
    C13 C14 C15 C16 . . . . 0.7(3) no
    C14 C15 C16 C11 . . . . -1.2(3) no
loop_
    _geom_hbond_atom_site_label_D
    _geom_hbond_atom_site_label_H
    _geom_hbond_atom_site_label_A
    _geom_hbond_site_symmetry_A
    _geom_hbond_distance_DH
    _geom_hbond_distance_HA
    _geom_hbond_distance_DA
    _geom_hbond_angle_DHA
    _geom_hbond_publ_flag
    N10 H10 N2 2_545 0.89(2) 2.24(2) 3.092(2) 159(2) yes
    C17 H17B Cg2 3_676 0.98 2.70 3.401(2) 129 yes
_iucr_refine_instructions_details
;
?
;
