# Supplementary material for: 7-Methyl-1-phenyl-1,10-di­hydro­pyrazolo­[3,4-a]carbazole
Source: Acta Crystallogr Sect E Struct Rep Online. 2013 Apr 27;69(Pt 5):o801. doi: 10.1107/S1600536813010994 (PMC3648322; doi:10.1107/S1600536813010994)
Supplement: Supplementary file 2 [file e-69-0o801-Isup2.hkl]

#
# h,k,l, Fc-squared, Fo-squared, sigma(Fo-squared) and status flag
#
data_I
_shelx_title ' hahmp-h in P 21/c Z=4 C20H15N3'
_shelx_refln_list_code          4
_shelx_F_calc_maximum      213.52
_exptl_crystal_F_000       624.00
_reflns_d_resolution_high  0.7389
 
loop_
 _symmetry_equiv_pos_as_xyz
 'x, y, z'
 '-x, y+1/2, -z+1/2'
 '-x, -y, -z'
 'x, -y-1/2, z-1/2'
 
_cell_length_a    12.0727
_cell_length_b     7.5934
_cell_length_c    16.8355
_cell_angle_alpha  90.000
_cell_angle_beta  104.087
_cell_angle_gamma  90.000
 
_shelx_F_squared_multiplier     1.000
 
loop_
 _refln_index_h
 _refln_index_k
 _refln_index_l
 _refln_F_squared_calc
 _refln_F_squared_meas
 _refln_F_squared_sigma
 _refln_observed_status
   2   0   0       42.10       32.71      3.48 o
   3   0   0     1446.52     1438.55     26.86 o
   4   0   0      857.95      833.97     23.69 o
   5   0   0      616.74      658.41     28.98 o
   6   0   0     3667.09     3832.75     34.35 o
   7   0   0      569.97      635.14     18.26 o
   8   0   0      266.74      303.40     10.50 o
   9   0   0      670.13      670.21     26.37 o
  10   0   0       82.88       85.19     11.69 o
  11   0   0       39.83       41.79      8.46 o
  12   0   0        0.97       11.57      6.47 o
  13   0   0      229.91      305.70     23.75 o
  14   0   0       15.08       29.72      8.58 o
   1   1   0     2332.74     2182.32     24.87 o
   2   1   0      181.04      175.46      7.92 o
   3   1   0       42.58       41.89      1.95 o
   4   1   0       26.96       18.31      1.74 o
   5   1   0        7.14        6.95      1.51 o
   6   1   0      612.60      627.49     12.73 o
   7   1   0        7.87        6.92      1.89 o
   8   1   0        1.03        2.62      1.67 o
   9   1   0       55.22       48.64      4.41 o
  10   1   0      236.24      235.56     10.37 o
  11   1   0       63.27       55.84     11.75 o
  12   1   0        0.92        3.75      3.62 o
  13   1   0       12.12       12.83      5.10 o
  14   1   0        1.87        8.46      7.59 o
  15   1   0        0.05        5.60      7.09 o
   0   2   0     9371.61     8844.82     54.97 o
   1   2   0    15866.31    15505.71     59.45 o
   2   2   0     1188.76     1198.66     19.59 o
   3   2   0       39.87       53.64      4.49 o
   4   2   0       40.55       36.03      1.67 o
   5   2   0     3027.04     3111.95     19.02 o
   6   2   0        0.03       -0.17      1.27 o
   7   2   0        5.85        5.67      1.62 o
   8   2   0      140.69      141.24      6.73 o
   9   2   0      352.94      315.18     10.58 o
  10   2   0        1.30       -0.98      3.31 o
  11   2   0       80.56       69.97      6.02 o
  12   2   0       21.32       23.31      8.71 o
  13   2   0       30.95        9.83      7.96 o
  14   2   0       18.72       10.32      6.84 o
  15   2   0      160.60      193.89     23.75 o
   1   3   0      136.11      140.68      6.53 o
   2   3   0       18.09       18.32      3.23 o
   3   3   0       11.10       16.15      1.64 o
   4   3   0       65.14       76.33      3.73 o
   5   3   0      164.65      183.45      8.95 o
   6   3   0      613.94      629.72     15.55 o
   7   3   0       17.74       22.99      8.08 o
   8   3   0      270.87      299.88      8.04 o
   9   3   0       63.27       73.01      4.78 o
  10   3   0      158.37      163.85      7.35 o
  11   3   0       66.53       83.09     11.88 o
  12   3   0        2.33       16.29      9.20 o
  13   3   0        0.46       -3.73      8.21 o
  14   3   0       31.28       27.98      9.45 o
   0   4   0      962.49      906.04     25.37 o
   1   4   0      791.75      713.76     15.66 o
   2   4   0      734.68      701.24     10.80 o
   3   4   0        3.41        4.47      1.56 o
   4   4   0      137.39      124.27      3.14 o
   5   4   0       51.67       40.80      3.91 o
   6   4   0      446.65      463.88     15.79 o
   7   4   0       47.03       42.26      4.83 o
   8   4   0       90.79       93.79      9.33 o
   9   4   0       12.95        7.88      3.37 o
  10   4   0     1478.75     1490.48     31.66 o
  11   4   0       92.04      111.31     17.41 o
  12   4   0       92.84       71.51     15.67 o
  13   4   0        9.69        9.08      9.33 o
   1   5   0      301.39      282.11     11.24 o
   2   5   0        0.44        1.32      1.72 o
   3   5   0        9.49        7.95      1.74 o
   4   5   0      163.09      171.74      5.03 o
   5   5   0       16.49       15.27      2.68 o
   6   5   0       24.03       28.73      9.20 o
   7   5   0       69.28       78.10     13.43 o
   8   5   0      263.63      286.42     24.75 o
   9   5   0       76.70       73.01     13.81 o
  10   5   0        4.65       -8.71      8.71 o
  11   5   0       57.58       61.56     14.05 o
  12   5   0        0.93      -12.06     12.06 o
   0   6   0       24.49       23.63      6.47 o
   1   6   0       68.91       61.82      6.27 o
   2   6   0       49.75       46.47      3.92 o
   3   6   0      504.50      524.38     10.98 o
   4   6   0       22.43       22.99      2.33 o
   5   6   0        9.31        6.72      8.08 o
   6   6   0       33.71       22.01      9.70 o
   7   6   0       25.83       39.92     11.94 o
   8   6   0       70.81       55.72     13.56 o
   9   6   0      836.14      952.18     49.00 o
  10   6   0        0.84       -5.60      7.59 o
   1   7   0        7.21       -1.10      7.15 o
   2   7   0       93.27      102.60      7.42 o
   3   7   0       17.28       20.70      3.11 o
   4   7   0        5.59        6.30      1.43 o
   5   7   0       16.89       19.77     10.07 o
   6   7   0       10.52       -2.61      6.72 o
   7   7   0        3.07       -2.98      7.96 o
   8   7   0      116.22      151.73     20.40 o
   9   7   0       50.50       52.73     14.43 o
   0   8   0       50.60       52.73     10.70 o
   1   8   0        4.55        6.37      5.35 o
   2   8   0       64.08       57.25      6.85 o
   3   8   0        2.01       -6.59      6.59 o
   4   8   0      135.44      108.70     16.42 o
   5   8   0       14.54       12.31      7.84 o
   6   8   0       25.12       21.02     10.07 o
   7   8   0       11.42        3.73      7.71 o
   1   9   0       96.38       82.46     13.56 o
   2   9   0        0.52       -3.23      6.96 o
   3   9   0        5.15       -6.59      8.08 o
   4   9   0       17.32       20.52      9.20 o
   5   9   0        3.08       -9.83      9.83 o
 -15   1   1        4.63       -9.20      9.20 o
 -14   1   1        0.48        0.00      6.34 o
 -13   1   1        3.99       -3.38      9.51 o
 -12   1   1        0.28        0.87      2.97 o
 -11   1   1      432.82      447.86     17.65 o
 -10   1   1       21.67       25.48      4.98 o
  -9   1   1      111.29      100.51      5.85 o
  -8   1   1       21.09       27.74      3.19 o
  -7   1   1      612.39      600.12     11.59 o
  -6   1   1      329.21      345.73     11.09 o
  -5   1   1     1698.64     1810.87     25.43 o
  -4   1   1       14.26       22.50      2.58 o
  -3   1   1     1178.40     1099.80      9.72 o
  -2   1   1     1064.30     1047.87     15.73 o
  -1   1   1     5174.10     5161.11     30.84 o
   1   1   1     1349.55     1308.62     20.65 o
   2   1   1     3796.46     3726.55     17.81 o
   3   1   1       17.21       19.36      1.99 o
   4   1   1      105.76       92.30      3.52 o
   5   1   1      489.74      500.72      8.02 o
   6   1   1       42.35       50.56      3.07 o
   7   1   1      164.53      165.22      5.62 o
   8   1   1        1.85        2.72      1.70 o
   9   1   1        6.52        6.39      2.09 o
  10   1   1       57.29       48.45      4.41 o
  11   1   1        4.68        3.31      6.41 o
  12   1   1       20.44       26.07      6.53 o
  13   1   1       61.91       70.03     20.58 o
  14   1   1        1.08        1.87      6.09 o
  15   1   1        9.73       16.91      7.96 o
 -15   2   1       21.82        7.59      7.84 o
 -14   2   1       20.36        6.84      7.71 o
 -13   2   1        8.39       -5.60      6.34 o
 -12   2   1        6.49        8.09      3.81 o
 -11   2   1       95.34       94.63      6.90 o
 -10   2   1        1.22       -2.04      3.21 o
  -9   2   1      564.60      537.20     17.89 o
  -8   2   1       31.75       35.27      3.32 o
  -7   2   1      585.05      551.31     12.34 o
  -6   2   1      381.77      433.63      8.91 o
  -5   2   1       34.82       41.18      2.36 o
  -4   2   1        0.64        1.06      1.85 o
  -3   2   1     1024.42      985.03     13.06 o
  -2   2   1      901.39      930.16     16.42 o
  -1   2   1      510.59      526.52      7.91 o
   0   2   1       62.38       64.75      3.91 o
   1   2   1    22918.88    21907.40    102.11 o
   2   2   1     7190.25     6683.64     63.55 o
   3   2   1     1491.44     1437.43     32.52 o
   4   2   1     1129.14     1116.62     10.02 o
   5   2   1      126.41      134.39      4.12 o
   6   2   1      491.87      501.09      8.21 o
   7   2   1      132.21      136.50      4.85 o
   8   2   1       22.72       22.18      2.62 o
   9   2   1      530.51      517.19     11.44 o
  10   2   1       96.16      103.15      6.84 o
  11   2   1      483.32      466.43     14.80 o
  12   2   1        8.74       13.96      6.16 o
  13   2   1        5.49        6.96      6.96 o
  14   2   1        3.14       -9.83      9.83 o
  15   2   1        6.34       13.31      8.71 o
 -14   3   1        1.46       -7.09      7.09 o
 -13   3   1        7.45       23.88      9.08 o
 -12   3   1       16.23       31.47     11.19 o
 -11   3   1        5.53        2.12      2.38 o
 -10   3   1      180.60      164.82      7.02 o
  -9   3   1        0.27        0.27      2.13 o
  -8   3   1       37.92       39.81      2.67 o
  -7   3   1       47.79       55.55      5.68 o
  -6   3   1        0.06        2.42      2.67 o
  -5   3   1      306.36      313.12      9.14 o
  -4   3   1      188.64      200.11      6.68 o
  -3   3   1      207.29      197.62      8.83 o
  -2   3   1      377.12      329.54      6.62 o
  -1   3   1      567.67      547.97     11.74 o
   0   3   1     1112.51     1009.51     23.26 o
   1   3   1       27.58       29.39      4.05 o
   2   3   1      140.29      122.82      5.26 o
   3   3   1      574.45      564.56     11.47 o
   4   3   1      124.77      124.21      3.79 o
   5   3   1      194.95      207.30      5.75 o
   6   3   1      357.20      376.44     10.10 o
   7   3   1       23.88       23.04      2.34 o
   8   3   1      104.51       96.19      5.17 o
   9   3   1      620.35      610.09     14.32 o
  10   3   1      264.08      265.97     10.25 o
  11   3   1      281.25      276.87     11.38 o
  12   3   1       74.05       79.97     14.68 o
  13   3   1        0.11       -9.33      9.33 o
  14   3   1       27.29       55.97     14.43 o
 -13   4   1       33.06       19.65     10.45 o
 -12   4   1      169.17      174.74     22.64 o
 -11   4   1        1.83       14.80      8.83 o
 -10   4   1      520.05      554.36     19.69 o
  -9   4   1      129.65      134.84      9.56 o
  -8   4   1        2.75        1.55      2.73 o
  -7   4   1       23.85       18.92      4.48 o
  -6   4   1      197.75      199.20      7.46 o
  -5   4   1       73.32       71.58     10.57 o
  -4   4   1      782.96      807.52     16.46 o
  -3   4   1        7.41        6.80      2.28 o
  -2   4   1      511.60      459.31      9.24 o
  -1   4   1       35.31       44.51      7.40 o
   0   4   1     1942.05     1833.11     29.04 o
   1   4   1     1981.79     1972.98     26.31 o
   2   4   1     1169.72     1155.95     15.09 o
   3   4   1      374.92      363.43      7.22 o
   4   4   1      107.33      103.98      5.10 o
   5   4   1      282.56      275.87      9.14 o
   6   4   1       24.49       24.97      3.02 o
   7   4   1      337.22      358.07     11.68 o
   8   4   1      443.25      449.08     15.30 o
   9   4   1       11.24       12.04      4.35 o
  10   4   1      111.11      124.99     17.66 o
  11   4   1       18.86       17.78      8.71 o
  12   4   1        2.59        3.23      7.46 o
 -12   5   1        6.75       -5.10      9.45 o
 -11   5   1      234.88      254.21     25.99 o
 -10   5   1       41.76       65.42     14.68 o
  -9   5   1      105.25      124.12     17.78 o
  -8   5   1      220.03      229.84     22.76 o
  -7   5   1        3.00        1.12      6.09 o
  -6   5   1       98.62      110.98     24.75 o
  -5   5   1        0.67        0.61      2.26 o
  -4   5   1        0.97        0.57      1.01 o
  -3   5   1      225.17      223.51      6.91 o
  -2   5   1       28.40       25.23      2.94 o
  -1   5   1       71.62       73.27      6.01 o
   0   5   1       34.18       37.84      9.83 o
   1   5   1        0.24        0.87      2.94 o
   2   5   1       21.61       19.63      2.85 o
   3   5   1      302.59      314.44      8.48 o
   4   5   1      265.08      275.65      6.92 o
   5   5   1      184.58      181.24     11.60 o
   6   5   1       44.42       38.68      9.83 o
   7   5   1       36.41       26.24      9.33 o
   8   5   1      239.42      237.80     22.64 o
   9   5   1        1.53       -6.47      7.09 o
  10   5   1       87.63       77.36     15.42 o
  11   5   1       75.19       69.90     15.42 o
 -10   6   1        0.10        4.60      7.09 o
  -9   6   1       77.36       78.35     15.30 o
  -8   6   1      430.63      480.07     33.58 o
  -7   6   1      115.29      103.72     15.55 o
  -6   6   1       11.72        8.30      3.92 o
  -5   6   1      456.62      468.84     13.64 o
  -4   6   1        0.44       -1.37      1.37 o
  -3   6   1      252.03      268.90      8.40 o
  -2   6   1        5.34        5.44      2.35 o
  -1   6   1        6.54       11.38      3.59 o
   0   6   1       23.78       20.70      4.30 o
   1   6   1       26.68       24.90      4.69 o
   2   6   1        3.56        4.88      2.79 o
   3   6   1      294.23      287.52      7.14 o
   4   6   1      177.80      200.31      9.00 o
   5   6   1        0.97        1.46      2.49 o
   6   6   1       12.60       16.17      8.71 o
   7   6   1       19.20       20.65      9.83 o
   8   6   1       17.53       13.06      9.58 o
   9   6   1      203.54      240.28     25.37 o
  10   6   1      103.69      142.53     20.89 o
  -9   7   1        4.91       -9.58      9.58 o
  -8   7   1      131.32      108.08     17.78 o
  -7   7   1        2.67      -10.20     10.20 o
  -6   7   1        1.47        5.47      6.47 o
  -5   7   1      105.82      103.85     15.92 o
  -4   7   1       10.65       13.08      2.20 o
  -3   7   1      218.13      220.31      8.32 o
  -2   7   1        0.00        0.04      2.98 o
  -1   7   1       33.79       33.66      5.41 o
   0   7   1      117.11      119.10      9.13 o
   1   7   1      145.06      150.74     10.29 o
   2   7   1        8.65       12.32      2.58 o
   3   7   1      117.68      110.48      4.86 o
   4   7   1       16.42       21.79      3.78 o
   5   7   1        0.42        4.23      6.34 o
   6   7   1       23.31       22.51      9.20 o
   7   7   1      119.24      160.56     20.65 o
   8   7   1       92.92       98.87     17.66 o
   9   7   1        0.00       -2.61      6.96 o
  -7   8   1      105.57      115.79     19.03 o
  -6   8   1        0.00      -10.57     10.57 o
  -5   8   1       24.63       26.49     11.07 o
  -4   8   1      187.15      194.02     21.39 o
  -3   8   1       34.69       57.46     11.57 o
  -2   8   1        8.14        7.08      3.05 o
  -1   8   1       41.82       29.97     14.61 o
   0   8   1       12.47       13.68      4.69 o
   1   8   1       43.27       55.22      6.99 o
   2   8   1      101.13      109.33     10.63 o
   3   8   1       17.06        7.21      6.22 o
   4   8   1       66.92       61.94     13.18 o
   5   8   1        0.57       -4.35      6.96 o
   6   8   1        8.02        9.45      9.20 o
   7   8   1       19.20       25.50      9.08 o
  -5   9   1       23.20       22.51      9.83 o
  -4   9   1        8.51       -7.59      8.71 o
  -3   9   1       90.06      105.47     16.79 o
  -2   9   1        8.55        8.33      7.21 o
  -1   9   1      134.66      129.47     16.29 o
   0   9   1      117.80      111.67     13.18 o
   1   9   1        0.01       -7.71      7.71 o
   2   9   1        0.68       -5.97      7.59 o
   3   9   1       20.39       23.88      8.83 o
   4   9   1        4.86       -1.74      6.96 o
   5   9   1        0.47      -10.57     10.57 o
 -14   0   2       26.88       22.26      7.71 o
 -13   0   2        0.01        5.35      5.72 o
 -12   0   2      344.87      337.17     22.88 o
 -11   0   2      671.48      647.59     29.97 o
 -10   0   2      108.40       89.67     11.32 o
  -9   0   2      531.33      496.56     22.76 o
  -8   0   2      478.80      456.02     15.56 o
  -7   0   2        0.06       -0.40      2.48 o
  -6   0   2      542.00      631.87     15.72 o
  -5   0   2     1109.89     1163.17     19.21 o
  -4   0   2       33.51       40.96      4.42 o
  -3   0   2     1842.45     1711.83     28.36 o
  -2   0   2    13845.69    12531.15     65.42 o
   1   0   2    17723.86    16193.10     69.40 o
   2   0   2      722.55      669.11     16.42 o
   3   0   2     1125.95     1077.54     16.53 o
   4   0   2      213.88      171.70     13.49 o
   5   0   2    11074.72    11330.09     87.37 o
   6   0   2      125.80      101.04      6.95 o
   7   0   2       75.65       88.61      7.07 o
   8   0   2      224.18      246.33     12.09 o
   9   0   2      285.07      259.81     14.98 o
  10   0   2      477.97      417.32     17.36 o
  11   0   2      117.10      110.44     13.68 o
  12   0   2       13.53       -2.61      4.73 o
  13   0   2       77.16      104.47     15.30 o
  14   0   2      149.64      139.29     18.41 o
 -15   1   2        1.83       13.93      6.96 o
 -14   1   2       23.95       30.84      9.33 o
 -13   1   2        4.93       10.05      4.91 o
 -12   1   2        5.90       11.01      5.04 o
 -11   1   2      118.22      120.42      9.41 o
 -10   1   2      389.39      374.12     15.01 o
  -9   1   2       61.67       61.30      4.73 o
  -8   1   2       81.47       79.77      4.86 o
  -7   1   2       36.70       48.10      5.21 o
  -6   1   2       25.67       31.96      2.87 o
  -5   1   2       17.19       13.19      1.84 o
  -4   1   2      185.92      184.88      4.73 o
  -3   1   2       59.37       45.25      3.10 o
  -2   1   2      180.75      176.16     16.17 o
  -1   1   2      144.24      128.26      3.18 o
   0   1   2     4489.12     4223.95     22.24 o
   1   1   2      183.58      189.59      5.82 o
   2   1   2       75.44       59.73      3.08 o
   3   1   2        0.15        1.59      1.52 o
   4   1   2       26.08       23.25      2.67 o
   5   1   2      326.10      370.89     11.70 o
   6   1   2      144.51      144.03      5.70 o
   7   1   2       31.22       34.95      2.94 o
   8   1   2       81.12       79.66      4.47 o
   9   1   2        2.17        3.48      1.88 o
  10   1   2      311.56      271.22      9.77 o
  11   1   2       33.11       34.57      5.60 o
  12   1   2        1.76       -3.48      3.77 o
  13   1   2       18.09       14.96      6.22 o
  14   1   2        3.18       21.76      8.95 o
  15   1   2       22.66       19.77      9.95 o
 -15   2   2        9.15        0.87      6.09 o
 -14   2   2       88.75      149.37     19.40 o
 -13   2   2       54.34       41.42     10.94 o
 -12   2   2       24.59        4.51      3.36 o
 -11   2   2      399.84      380.43     15.23 o
 -10   2   2     1023.71     1036.85     19.55 o
  -9   2   2      514.40      499.42     12.64 o
  -8   2   2      146.35      148.08      6.00 o
  -7   2   2      280.47      314.60      9.08 o
  -6   2   2      571.39      602.74      8.70 o
  -5   2   2      135.22      128.25      3.60 o
  -4   2   2      284.78      285.27      8.71 o
  -3   2   2      694.37      657.74     15.48 o
  -2   2   2      273.63      265.11      4.65 o
  -1   2   2     7120.25     6595.03     39.41 o
   0   2   2    45591.69    42347.17    189.00 o
   1   2   2     2220.79     2032.95     32.96 o
   2   2   2        0.05       -0.06      1.77 o
   3   2   2       15.51       14.92      1.56 o
   4   2   2      384.59      377.77      6.58 o
   5   2   2        1.04        1.33      1.25 o
   6   2   2     2016.10     2086.67     17.59 o
   7   2   2       31.25       30.67      2.75 o
   8   2   2        2.46        5.63      2.01 o
   9   2   2       26.75       25.88      3.03 o
  10   2   2      351.95      305.81      9.71 o
  11   2   2        0.36        0.13      2.67 o
  12   2   2       13.96        5.34      9.27 o
  13   2   2       87.64       83.08     14.92 o
  14   2   2       11.70       30.10     10.82 o
 -14   3   2       20.72       19.53      8.83 o
 -13   3   2       24.57       -6.22      7.34 o
 -12   3   2       10.65       13.06      9.20 o
 -11   3   2        9.21        7.58      2.32 o
 -10   3   2       27.72       28.89      3.15 o
  -9   3   2       43.13       37.65      2.86 o
  -8   3   2       48.54       51.92      6.27 o
  -7   3   2        0.39        4.64      2.24 o
  -6   3   2       11.92       18.61      3.25 o
  -5   3   2      176.53      190.66     10.82 o
  -4   3   2       59.68       78.74      7.21 o
  -3   3   2      231.26      214.69     12.81 o
  -2   3   2       10.42       11.76      1.58 o
  -1   3   2      298.75      296.34      8.27 o
   0   3   2     1938.80     1916.56     50.87 o
   1   3   2        1.20        1.32      1.04 o
   2   3   2      362.34      366.14     12.53 o
   3   3   2      166.43      147.31      6.57 o
   4   3   2      238.38      227.43     18.48 o
   5   3   2       96.96      119.13      4.45 o
   6   3   2      472.21      452.45      8.82 o
   7   3   2       45.33       44.33      3.27 o
   8   3   2      243.91      224.78      8.04 o
   9   3   2       33.13       41.62      3.39 o
  10   3   2      104.26      116.86      5.65 o
  11   3   2        4.55        4.39      3.10 o
  12   3   2        6.11       -6.72      6.72 o
  13   3   2        7.60       -3.23      6.84 o
 -13   4   2      217.55      252.84     27.11 o
 -12   4   2        3.64       12.44      8.46 o
 -11   4   2      496.48      497.73     34.45 o
 -10   4   2       36.39       41.63      6.68 o
  -9   4   2      581.48      594.56     24.87 o
  -8   4   2        4.84        5.61      3.17 o
  -7   4   2        0.99        1.27      2.07 o
  -6   4   2      816.79      800.93     14.82 o
  -5   4   2       64.12       59.26      7.21 o
  -4   4   2      386.14      401.20     12.63 o
  -3   4   2       15.08       12.95      1.95 o
  -2   4   2       37.42       29.71      2.96 o
  -1   4   2      228.78      254.46     12.69 o
   0   4   2      523.75      501.72     13.76 o
   1   4   2     3117.28     3094.47     36.58 o
   2   4   2      165.64      165.24      9.44 o
   3   4   2     1029.78     1048.91     43.65 o
   4   4   2      972.74     1009.20     16.00 o
   5   4   2      153.74      155.01      6.43 o
   6   4   2      104.02      108.43      5.99 o
   7   4   2       48.21       44.39      2.89 o
   8   4   2      396.39      401.74     10.12 o
   9   4   2      655.83      695.89     19.20 o
  10   4   2       24.45       35.82     11.19 o
  11   4   2        0.00       -1.87      8.83 o
  12   4   2       49.50       51.12     14.55 o
 -12   5   2       21.74       22.76     11.69 o
 -11   5   2       20.92       29.72      9.33 o
 -10   5   2      186.13      183.94     22.26 o
  -9   5   2        4.16        0.73      5.35 o
  -8   5   2       43.84       35.20     11.07 o
  -7   5   2       86.97       92.94     13.81 o
  -6   5   2        0.75       -2.73      2.84 o
  -5   5   2      215.60      210.94     10.06 o
  -4   5   2        2.12        0.53      1.21 o
  -3   5   2       72.12       63.97      4.83 o
  -2   5   2       39.79       33.42      3.47 o
  -1   5   2      107.71      108.63      7.31 o
   0   5   2      233.03      246.02     10.90 o
   1   5   2       74.79       76.84      6.43 o
   2   5   2      199.12      196.52      6.27 o
   3   5   2      261.90      278.09     19.53 o
   4   5   2       20.71       22.33      5.04 o
   5   5   2        7.31        7.00      2.12 o
   6   5   2       37.84       38.80      4.10 o
   7   5   2       67.60       57.83     12.19 o
   8   5   2      219.66      213.67     22.01 o
   9   5   2        1.58       13.56      8.58 o
  10   5   2       48.26       31.96     12.44 o
  11   5   2        3.89       23.01     11.19 o
 -10   6   2      353.58      391.77     33.08 o
  -9   6   2      252.31      281.70     26.99 o
  -8   6   2       23.83       48.50     12.44 o
  -7   6   2        0.80        3.57      2.77 o
  -6   6   2       10.80        6.50      2.94 o
  -5   6   2        1.85        3.83      2.72 o
  -4   6   2      162.17      179.80      8.70 o
  -3   6   2       21.95       18.33      5.44 o
  -2   6   2       90.46       86.19      5.57 o
  -1   6   2        9.26       11.59      3.92 o
   0   6   2      458.76      450.58     15.92 o
   1   6   2       33.26       31.90      5.03 o
   2   6   2       64.76       54.34      2.72 o
   3   6   2       82.82       68.17      6.53 o
   4   6   2      194.44      226.57     21.64 o
   5   6   2        4.66        4.32      3.30 o
   6   6   2        0.41        6.84      6.72 o
   7   6   2       60.78       55.97     12.69 o
   8   6   2        6.87       21.64      9.70 o
   9   6   2      126.61      125.86     19.28 o
  10   6   2      120.63      142.78     21.52 o
  -9   7   2        0.08       14.43     10.57 o
  -8   7   2        0.03        3.86      8.33 o
  -7   7   2       98.99      105.96     16.91 o
  -6   7   2        1.36       10.70      7.34 o
  -5   7   2       75.72       83.20      7.12 o
  -4   7   2        3.90        4.90      1.92 o
  -3   7   2        9.04       10.96      2.74 o
  -2   7   2        2.10        0.18      2.24 o
  -1   7   2       24.34       19.83      4.75 o
   0   7   2      151.27      132.88      9.79 o
   1   7   2      235.30      235.76      8.78 o
   2   7   2       10.57       12.34      2.23 o
   3   7   2       49.43       56.97      6.56 o
   4   7   2       52.05       46.25      5.38 o
   5   7   2      135.22      135.07     17.16 o
   6   7   2      260.85      289.28     26.49 o
   7   7   2       51.34       40.67     11.57 o
   8   7   2       30.84       37.19     12.93 o
  -7   8   2      176.58      221.88     25.25 o
  -6   8   2        9.87       28.11     10.82 o
  -5   8   2        1.57       10.45      8.08 o
  -4   8   2      203.89      195.63     21.02 o
  -3   8   2       71.90       64.67     12.31 o
  -2   8   2        3.13        5.94      6.54 o
  -1   8   2       22.06       25.56      5.01 o
   0   8   2       13.53       18.60      4.92 o
   1   8   2        7.47        9.94      4.35 o
   2   8   2        1.15       -3.37      3.76 o
   3   8   2       28.43       19.28      8.58 o
   4   8   2       76.75       81.96     14.43 o
   5   8   2        0.35       -7.59      7.59 o
   6   8   2       72.22       71.64     16.67 o
   7   8   2       32.97        1.62      8.83 o
  -5   9   2        1.64       -8.95      8.95 o
  -4   9   2        0.42       -7.96      7.96 o
  -3   9   2      109.26      107.08     16.91 o
  -2   9   2       85.73       88.05     15.05 o
  -1   9   2       33.17       43.03     10.32 o
   0   9   2       23.42       15.12      5.24 o
   1   9   2       12.86       18.90      8.46 o
   2   9   2        0.66        5.10      8.33 o
   3   9   2       15.01       26.37     10.70 o
   4   9   2        0.88       11.82      8.33 o
   5   9   2      154.09      172.50     22.88 o
 -15   1   3        1.17       -1.62      3.61 o
 -14   1   3       11.20        7.09      6.09 o
 -13   1   3       12.32       20.78      4.95 o
 -12   1   3       70.09      109.44      9.47 o
 -11   1   3      395.85      384.71     21.83 o
 -10   1   3       33.12       17.81      3.66 o
  -9   1   3       36.25       29.67      3.60 o
  -8   1   3       46.94       47.25      4.74 o
  -7   1   3     1102.40     1128.77     14.28 o
  -6   1   3      898.96      974.76     12.29 o
  -5   1   3      854.81      939.58     15.37 o
  -4   1   3      180.71      186.81      6.42 o
  -3   1   3      673.53      625.41     12.98 o
  -2   1   3       93.35       85.86      3.49 o
  -1   1   3      228.18      251.96      5.31 o
   0   1   3      190.42      173.92      4.09 o
   1   1   3      571.49      551.07     11.17 o
   2   1   3     1428.49     1373.15     14.95 o
   3   1   3       70.23       85.49      4.30 o
   4   1   3       66.72       70.47      4.26 o
   5   1   3        0.29        4.22      1.88 o
   6   1   3      356.08      404.44      9.80 o
   7   1   3      892.43      936.35     17.15 o
   8   1   3        1.62       -1.13      2.24 o
   9   1   3     1215.48     1164.99     17.47 o
  10   1   3       16.86       16.14      3.28 o
  11   1   3        6.62        4.34      4.89 o
  12   1   3       39.06       25.22      6.12 o
  13   1   3       14.23       12.16      8.77 o
  14   1   3       15.16       12.56      8.46 o
  15   1   3      207.72      314.66     29.35 o
 -15   2   3        6.15        4.97      7.21 o
 -14   2   3       31.16       33.95     11.32 o
 -13   2   3       80.78       50.25     13.18 o
 -12   2   3      258.39      257.21     13.02 o
 -11   2   3      813.78      861.61     22.10 o
 -10   2   3       17.57       13.68      3.15 o
  -9   2   3       40.46       40.07      4.05 o
  -8   2   3       28.45       32.01      3.10 o
  -7   2   3      130.45      124.80      4.58 o
  -6   2   3       42.31       58.92      2.97 o
  -5   2   3        1.11        5.96      1.39 o
  -4   2   3      926.10      913.04     17.09 o
  -3   2   3      133.21      120.96      3.56 o
  -2   2   3        3.85        2.78      1.25 o
  -1   2   3    18911.96    17776.61    171.66 o
   0   2   3       16.72       17.62      3.55 o
   1   2   3      204.56      194.02     11.32 o
   2   2   3      253.43      245.11      8.55 o
   3   2   3      130.35      131.72      6.59 o
   4   2   3        0.01        2.54      1.84 o
   5   2   3       96.16      112.46      4.46 o
   6   2   3      787.86      825.01     11.75 o
   7   2   3      210.91      220.72      6.60 o
   8   2   3      176.99      161.04      6.63 o
   9   2   3      489.17      446.81     11.39 o
  10   2   3       37.13       29.56      3.67 o
  11   2   3       21.66       17.75      9.30 o
  12   2   3       68.27       75.67      8.90 o
  13   2   3       20.79       43.28     12.19 o
  14   2   3       26.50       16.17      8.71 o
 -14   3   3        3.89       -4.48      7.34 o
 -13   3   3       32.63       38.55     11.57 o
 -12   3   3       25.37       15.79      8.58 o
 -11   3   3      234.39      215.16     11.23 o
 -10   3   3       85.64       83.87      6.26 o
  -9   3   3      254.09      232.99     11.63 o
  -8   3   3       13.31       12.95      3.18 o
  -7   3   3       35.88       38.35      3.65 o
  -6   3   3      385.74      346.84     10.25 o
  -5   3   3       32.86       29.26      3.29 o
  -4   3   3      388.49      379.68      9.42 o
  -3   3   3      218.59      191.32      4.18 o
  -2   3   3      327.93      346.41      7.05 o
  -1   3   3      658.58      652.56     12.81 o
   0   3   3     2269.04     2163.16     31.98 o
   1   3   3      861.01      841.42     17.90 o
   2   3   3      274.05      288.12     11.47 o
   3   3   3      138.16      152.43      7.51 o
   4   3   3      107.14      112.08      7.59 o
   5   3   3      367.64      382.32      7.99 o
   6   3   3       55.76       52.06      3.38 o
   7   3   3       90.99       83.41      4.90 o
   8   3   3      105.69      101.03      5.86 o
   9   3   3        0.00        0.08      1.87 o
  10   3   3        1.54        2.08      3.69 o
  11   3   3      143.18      100.86     16.67 o
  12   3   3       18.52       31.34     10.45 o
  13   3   3       28.84       30.84     12.44 o
 -13   4   3      169.83      205.96     24.38 o
 -12   4   3      146.64      151.23     20.27 o
 -11   4   3       18.63       14.55      8.46 o
 -10   4   3      377.53      368.25     16.82 o
  -9   4   3       20.48       16.73      4.57 o
  -8   4   3        0.56        1.35      2.45 o
  -7   4   3       27.62       31.84      3.85 o
  -6   4   3      785.28      852.31     14.64 o
  -5   4   3      183.49      192.59      8.36 o
  -4   4   3      150.94      167.59      7.67 o
  -3   4   3      527.31      564.61      9.50 o
  -2   4   3        0.70        1.15      1.35 o
  -1   4   3       83.81       89.09      4.62 o
   0   4   3     3470.40     3401.04     26.05 o
   1   4   3     2441.10     2440.65     22.60 o
   2   4   3     1179.97     1172.97     41.79 o
   3   4   3        0.02        3.49      4.79 o
   4   4   3       74.35       79.84      6.57 o
   5   4   3        2.15        3.33      2.38 o
   6   4   3       23.12       31.23      4.02 o
   7   4   3      408.80      422.57      8.79 o
   8   4   3        0.16        3.26      1.73 o
   9   4   3      315.63      340.65     27.98 o
  10   4   3       25.71        1.62      7.21 o
  11   4   3       11.13       -0.12      8.08 o
  12   4   3       20.60       26.49     10.82 o
 -12   5   3        3.67        3.61      9.70 o
 -11   5   3        1.19       -8.46      8.46 o
 -10   5   3       27.59       24.50      9.45 o
  -9   5   3        1.19        2.05      3.46 o
  -8   5   3       31.58       36.30      5.59 o
  -7   5   3       33.06       39.92      5.57 o
  -6   5   3       77.90       67.28      6.74 o
  -5   5   3       48.83       41.91      4.57 o
  -4   5   3      114.90      107.82      6.01 o
  -3   5   3      141.42      144.28      7.71 o
  -2   5   3        4.08        3.07      2.28 o
  -1   5   3        8.89        6.62      2.68 o
   0   5   3       99.81       85.96      4.99 o
   1   5   3      249.61      255.41      7.30 o
   2   5   3        4.54        1.73      4.29 o
   3   5   3      148.17      163.57     17.35 o
   4   5   3        6.99        4.24      2.08 o
   5   5   3      165.11      179.67      8.64 o
   6   5   3        1.82        1.93      3.17 o
   7   5   3      100.80       91.99      9.20 o
   8   5   3        5.86       -5.85      8.21 o
   9   5   3       61.48       72.26     14.55 o
  10   5   3      129.98      135.81     19.90 o
  11   5   3       64.15       71.64     15.42 o
 -11   6   3        2.94        9.95      8.46 o
 -10   6   3       23.91       32.46     12.06 o
  -9   6   3        0.18       -9.08      9.08 o
  -8   6   3       28.77       26.01      4.93 o
  -7   6   3      355.71      361.85     15.01 o
  -6   6   3        8.37        7.81      3.92 o
  -5   6   3      361.12      379.59     23.13 o
  -4   6   3       63.53       63.75      3.80 o
  -3   6   3      374.00      392.49      9.81 o
  -2   6   3      687.04      667.44     12.95 o
  -1   6   3        8.38        5.43      2.56 o
   0   6   3       49.29       39.34      4.38 o
   1   6   3      897.80      899.22     14.76 o
   2   6   3      554.36      522.54     17.42 o
   3   6   3      196.14      202.80     17.16 o
   4   6   3        4.90        0.54     11.01 o
   5   6   3      157.74      165.09      6.38 o
   6   6   3       13.72       21.89      8.21 o
   7   6   3      563.52      611.65     37.31 o
   8   6   3       53.72       66.41     13.93 o
   9   6   3       17.87       31.09     12.06 o
  -9   7   3      218.55      239.04     26.62 o
  -8   7   3      101.17      121.26     19.65 o
  -7   7   3        3.63       -0.50      8.58 o
  -6   7   3       31.48       51.10      8.33 o
  -5   7   3       93.50      101.30     10.45 o
  -4   7   3        6.45        4.27      1.86 o
  -3   7   3      221.45      213.86     10.56 o
  -2   7   3        4.28        1.88      2.11 o
  -1   7   3      100.68       99.48      6.45 o
   0   7   3       63.46       65.40      5.21 o
   1   7   3       49.83       47.42      3.89 o
   2   7   3        8.14       14.10      4.66 o
   3   7   3        0.48       -0.82      4.66 o
   4   7   3       26.30       27.69      4.80 o
   5   7   3        4.47       18.03      8.83 o
   6   7   3      455.00      455.94     32.96 o
   7   7   3       37.09       48.63     13.18 o
   8   7   3       14.31        3.98      7.84 o
  -7   8   3       91.17       91.91     17.91 o
  -6   8   3      123.71      115.54     17.78 o
  -5   8   3       16.28       23.38      9.58 o
  -4   8   3       56.93       60.07     12.81 o
  -3   8   3      168.66      169.84     11.23 o
  -2   8   3      101.82       90.76      6.82 o
  -1   8   3       33.21       39.06      6.12 o
   0   8   3      165.52      185.85     14.24 o
   1   8   3      216.47      242.59     13.91 o
   2   8   3      404.50      423.25     18.00 o
   3   8   3        0.08        9.45      7.84 o
   4   8   3        9.07       14.55      8.71 o
   5   8   3       27.79       31.22     11.44 o
   6   8   3       33.57       38.06     11.57 o
  -5   9   3       29.04       10.07      9.20 o
  -4   9   3        7.87       15.30      8.83 o
  -3   9   3        0.07       -3.36      7.84 o
  -2   9   3        0.05       -8.33      8.33 o
  -1   9   3        3.01       -8.71      8.71 o
   0   9   3        2.04       17.04      5.80 o
   1   9   3        0.13       -8.46      8.46 o
   2   9   3        2.06        7.84      6.59 o
   3   9   3       50.35       58.95     13.68 o
   4   9   3        6.56       21.76      8.21 o
   5   9   3      107.29      118.52     19.15 o
 -14   0   4      193.27      203.34     19.28 o
 -13   0   4        0.25       -2.61      5.10 o
 -12   0   4       93.01       82.21     12.06 o
 -11   0   4      691.65      602.45     28.61 o
 -10   0   4     7308.39     7178.14     92.41 o
  -9   0   4       35.46       40.70      5.72 o
  -8   0   4      889.92      892.65     28.48 o
  -7   0   4      242.13      288.02     16.17 o
  -6   0   4       71.72       80.47      9.33 o
  -5   0   4       30.61       34.45      6.47 o
  -4   0   4     4108.05     3852.73     50.99 o
  -3   0   4     1064.39      981.15     24.00 o
  -2   0   4      302.51      283.56     11.94 o
  -1   0   4     9302.94     8949.29     60.44 o
   0   0   4       47.49       61.56      6.34 o
   1   0   4      515.41      505.94     16.54 o
   2   0   4      301.76      265.53     12.93 o
   3   0   4      301.27      314.73     10.68 o
   4   0   4      132.21      158.46     11.82 o
   5   0   4      926.03      963.37     30.04 o
   6   0   4      538.24      547.41     17.02 o
   7   0   4      438.17      488.84     37.50 o
   8   0   4      945.91      981.26     25.99 o
   9   0   4       27.04       33.87      8.95 o
  10   0   4     1989.52     1773.76     53.35 o
  11   0   4        4.44       13.56      7.21 o
  12   0   4       35.90       45.64     11.94 o
  13   0   4       18.72       34.82     10.82 o
  14   0   4        4.49       21.64      8.71 o
 -15   1   4        8.72       12.81      6.47 o
 -14   1   4        4.69       -0.50      5.10 o
 -13   1   4        1.09       -3.53      5.29 o
 -12   1   4       17.83       18.96      4.81 o
 -11   1   4      367.84      359.00     29.85 o
 -10   1   4       42.63       39.77      4.79 o
  -9   1   4       67.92       71.25      5.06 o
  -8   1   4        1.91        0.95      2.35 o
  -7   1   4       17.78       17.82      2.43 o
  -6   1   4       59.12       61.54      4.88 o
  -5   1   4      299.31      364.06     10.06 o
  -4   1   4      815.55      808.57     13.65 o
  -3   1   4       52.27       58.98      4.70 o
  -2   1   4      202.75      232.19      6.12 o
  -1   1   4      254.47      254.41      5.28 o
   0   1   4      263.05      243.88      8.53 o
   1   1   4      814.61      770.55     10.60 o
   2   1   4      603.05      607.01     11.10 o
   3   1   4       71.31       53.57      3.84 o
   4   1   4      152.05      169.41      6.76 o
   5   1   4        5.42        8.16      2.46 o
   6   1   4       55.52       63.82      4.36 o
   7   1   4       10.09        7.87      2.40 o
   8   1   4      115.80      104.84      7.00 o
   9   1   4      228.99      231.30     10.50 o
  10   1   4      231.07      195.30      8.86 o
  11   1   4       77.33       80.31      8.92 o
  12   1   4        0.01       -3.09      3.09 o
  13   1   4       19.05       25.12     19.65 o
  14   1   4       17.84       29.10     10.57 o
 -15   2   4       50.87       50.87     13.18 o
 -14   2   4       13.59       13.31      9.20 o
 -13   2   4       99.57       91.29     15.17 o
 -12   2   4       29.61       14.10      3.92 o
 -11   2   4     1581.40     1559.78     29.48 o
 -10   2   4       28.51       27.36      4.11 o
  -9   2   4     1555.03     1567.25     26.84 o
  -8   2   4       21.84       18.15      2.46 o
  -7   2   4       20.36       29.12      2.62 o
  -6   2   4      192.50      186.21      5.29 o
  -5   2   4      306.27      348.97      9.84 o
  -4   2   4       51.70       55.99      2.98 o
  -3   2   4      493.07      473.03      7.84 o
  -2   2   4      521.57      537.84      7.24 o
  -1   2   4      816.79      798.23      9.45 o
   0   2   4       36.57       34.50      2.18 o
   1   2   4     1195.77     1173.39     13.65 o
   2   2   4      291.83      304.03      6.24 o
   3   2   4       23.37       32.45      4.00 o
   4   2   4      975.71     1031.48     20.50 o
   5   2   4     1852.05     1829.77     30.23 o
   6   2   4        4.21        4.66      2.19 o
   7   2   4       50.01       60.20      3.91 o
   8   2   4      947.80      919.62     15.99 o
   9   2   4      198.48      190.71      7.88 o
  10   2   4      210.37      220.67     13.58 o
  11   2   4       50.83       42.44      6.72 o
  12   2   4        0.21       -4.35      4.35 o
  13   2   4        3.19        0.37      7.34 o
  14   2   4       42.76       35.57     11.57 o
 -14   3   4        0.07       -8.21      8.46 o
 -13   3   4       20.37        5.97      8.71 o
 -12   3   4       34.52       10.20      8.95 o
 -11   3   4        0.79       -0.62      9.08 o
 -10   3   4      161.58      172.54     12.11 o
  -9   3   4       67.32       57.06      6.53 o
  -8   3   4        0.09        0.45      2.78 o
  -7   3   4      134.92      155.56      6.89 o
  -6   3   4      359.97      376.20      9.92 o
  -5   3   4        6.03        6.76      2.77 o
  -4   3   4        0.07        1.52      1.03 o
  -3   3   4        9.51       11.40      1.61 o
  -2   3   4      343.97      371.02      7.84 o
  -1   3   4       88.25       92.26      4.36 o
   0   3   4      306.83      301.90     13.00 o
   1   3   4       46.48       43.04      2.32 o
   2   3   4      991.67     1029.92     25.12 o
   3   3   4       32.79       36.29      4.28 o
   4   3   4      140.56      132.23      7.73 o
   5   3   4       10.08        8.15      1.58 o
   6   3   4      100.35      100.74      4.69 o
   7   3   4        1.37        3.85      1.82 o
   8   3   4       77.05       67.08      6.87 o
   9   3   4        2.28        1.79      3.12 o
  10   3   4       16.86       19.48      4.82 o
  11   3   4      148.50      124.62     17.78 o
  12   3   4       73.86       97.63     17.04 o
  13   3   4       32.29       45.52     12.69 o
 -13   4   4       79.53       76.99     16.67 o
 -12   4   4       50.43       64.30     14.55 o
 -11   4   4        3.73       -9.08      9.08 o
 -10   4   4       76.92       70.94      8.38 o
  -9   4   4       37.60       47.50      5.28 o
  -8   4   4      301.88      303.07     11.36 o
  -7   4   4       40.25       38.47      4.46 o
  -6   4   4        4.10        5.06      2.31 o
  -5   4   4      229.19      234.02      9.42 o
  -4   4   4      406.77      425.82      8.44 o
  -3   4   4        5.17        7.84      1.66 o
  -2   4   4      505.37      491.21      9.75 o
  -1   4   4      380.75      365.36      9.02 o
   0   4   4    10359.10    10218.39     53.36 o
   1   4   4     1537.99     1372.28     36.41 o
   2   4   4      738.42      751.01     45.95 o
   3   4   4       49.19       48.73      4.54 o
   4   4   4       72.99       50.13      4.57 o
   5   4   4      136.80      142.34      7.39 o
   6   4   4      223.38      237.28     10.86 o
   7   4   4        0.52        1.18      1.66 o
   8   4   4        0.00       -3.17      3.59 o
   9   4   4       30.56       15.30      8.58 o
  10   4   4        0.00       -2.11      6.96 o
  11   4   4        4.96       10.94     10.20 o
  12   4   4        1.75        9.08      8.71 o
 -12   5   4       41.92       74.12     16.17 o
 -11   5   4       92.21       87.43     16.54 o
 -10   5   4        1.88       -9.58      9.58 o
  -9   5   4      343.25      368.90     13.00 o
  -8   5   4       37.06       31.99      6.53 o
  -7   5   4       30.62       40.45      7.96 o
  -6   5   4        8.61        2.41      4.44 o
  -5   5   4        4.33        2.93      2.59 o
  -4   5   4        4.43        6.60      2.62 o
  -3   5   4      106.45      105.70      4.99 o
  -2   5   4       16.88       14.80      2.24 o
  -1   5   4      497.23      492.29     11.45 o
   0   5   4     1137.11     1125.30     34.15 o
   1   5   4       40.12       40.25      2.77 o
   2   5   4      263.37      279.97     17.72 o
   3   5   4       45.22       47.57     10.26 o
   4   5   4      132.53      137.13     13.99 o
   5   5   4      212.53      215.22     10.43 o
   6   5   4      636.08      666.39     17.65 o
   7   5   4       75.73       77.60      6.13 o
   8   5   4        2.63       23.13      9.70 o
   9   5   4       27.18        7.96      9.20 o
  10   5   4       13.65        5.85      6.59 o
 -11   6   4       71.05      110.81     18.90 o
 -10   6   4       39.54       15.17     11.44 o
  -9   6   4       36.77       36.11      5.84 o
  -8   6   4      269.16      286.99     19.96 o
  -7   6   4      337.56      370.73     16.02 o
  -6   6   4       47.76       39.97      5.76 o
  -5   6   4       35.47       32.44      4.36 o
  -4   6   4       37.17       36.50      3.31 o
  -3   6   4        8.23       11.17      2.59 o
  -2   6   4       55.51       57.96      4.44 o
  -1   6   4      425.31      398.23     11.64 o
   0   6   4       43.19       50.25     11.07 o
   1   6   4     2078.55     2003.08     61.07 o
   2   6   4       59.80       56.03     17.41 o
   3   6   4        0.95        6.22      7.09 o
   4   6   4        0.07        4.93      3.36 o
   5   6   4       64.72       72.33      6.36 o
   6   6   4        0.19        3.73      7.59 o
   7   6   4       22.85       31.34     11.07 o
   8   6   4       46.75       71.14     14.18 o
   9   6   4       54.95       47.76     12.81 o
  -9   7   4        0.50      -10.70     10.70 o
  -8   7   4        1.24       10.20      9.08 o
  -7   7   4        1.13        0.99      8.08 o
  -6   7   4        1.34        3.18      8.46 o
  -5   7   4        0.03        1.94      3.47 o
  -4   7   4       11.51       11.89      4.58 o
  -3   7   4       37.33       42.14      4.03 o
  -2   7   4       27.00       34.16      3.74 o
  -1   7   4      180.16      175.67      9.02 o
   0   7   4        1.18        2.17      3.89 o
   1   7   4       54.16       48.61      3.47 o
   2   7   4        0.52        5.51      4.14 o
   3   7   4      131.90      137.33     10.63 o
   4   7   4       31.15       43.05      6.03 o
   5   7   4      280.76      281.82     25.62 o
   6   7   4       39.14       47.26     11.82 o
   7   7   4      113.42      129.34     20.15 o
   8   7   4        0.06      -10.94     10.94 o
  -7   8   4       34.22       51.99     13.06 o
  -6   8   4       65.85       46.27     13.68 o
  -5   8   4       12.93        3.48      8.58 o
  -4   8   4        0.47       -6.09      6.09 o
  -3   8   4       15.47        6.25     11.88 o
  -2   8   4        1.07       -3.45      3.45 o
  -1   8   4      113.79      116.86     10.13 o
   0   8   4      107.33       99.29      9.40 o
   1   8   4        6.33       10.64      4.87 o
   2   8   4      128.26      131.05     10.76 o
   3   8   4       12.43       -8.33      8.33 o
   4   8   4       29.29       34.82     10.32 o
   5   8   4       40.27       26.24     10.45 o
   6   8   4      172.14      224.74     25.25 o
  -5   9   4        0.05      -11.07     11.07 o
  -4   9   4      168.00      139.42     19.53 o
  -3   9   4       37.97       15.92      9.45 o
  -2   9   4        1.44        3.36      6.09 o
  -1   9   4      103.62      106.83     15.79 o
   0   9   4        6.11       -2.27      6.03 o
   1   9   4       13.91       22.39      7.84 o
   2   9   4        0.67       15.55      7.71 o
   3   9   4       87.95       86.19     15.05 o
   4   9   4      393.92      376.09     31.09 o
 -15   1   5       20.54       28.23      8.21 o
 -14   1   5        3.60        0.25      4.60 o
 -13   1   5       12.40       21.03      5.27 o
 -12   1   5        1.00       -2.85      3.92 o
 -11   1   5       92.92       91.76      8.48 o
 -10   1   5      237.95      212.36     11.47 o
  -9   1   5       88.37       96.14      5.85 o
  -8   1   5       32.09       27.94      2.99 o
  -7   1   5       31.46       44.74      4.67 o
  -6   1   5      284.67      274.67      9.71 o
  -5   1   5        0.01       -2.39      2.39 o
  -4   1   5      900.48      914.01     18.60 o
  -3   1   5        0.49        0.36      2.51 o
  -2   1   5       22.74       23.15      2.31 o
  -1   1   5      771.82      775.22     10.98 o
   0   1   5     1228.44     1151.88     13.32 o
   1   1   5      468.25      471.85     10.91 o
   2   1   5      246.09      234.38      8.19 o
   3   1   5     1530.28     1649.61     20.79 o
   4   1   5      308.93      329.50     10.02 o
   5   1   5       22.97       26.73      3.15 o
   6   1   5      174.71      182.15      7.37 o
   7   1   5      504.92      509.68     12.74 o
   8   1   5       14.14       14.63      3.66 o
   9   1   5     1173.89     1092.03     32.44 o
  10   1   5        0.10       -2.96      3.99 o
  11   1   5       58.86       49.20      7.54 o
  12   1   5      205.88      195.57     14.56 o
  13   1   5        0.47       -3.86      6.22 o
  14   1   5      119.93      155.59     21.39 o
 -15   2   5        3.19      -11.19     11.19 o
 -14   2   5        3.77       -7.71      8.21 o
 -13   2   5       58.16       46.02     11.82 o
 -12   2   5      100.77      113.00      8.71 o
 -11   2   5       72.14       89.34      7.78 o
 -10   2   5      349.08      329.50     11.35 o
  -9   2   5     1233.44     1227.11     18.11 o
  -8   2   5      178.83      177.26      6.18 o
  -7   2   5     1472.79     1536.21     32.72 o
  -6   2   5     1407.92     1537.26     30.85 o
  -5   2   5       44.03       49.79      3.31 o
  -4   2   5      427.04      470.63      8.10 o
  -3   2   5       12.25       28.67      2.36 o
  -2   2   5       58.20       63.15      2.98 o
  -1   2   5       31.27       24.94      2.32 o
   0   2   5     2123.72     2028.70     17.47 o
   1   2   5      628.83      634.73     11.85 o
   2   2   5      404.73      366.14      8.03 o
   3   2   5      879.10      880.71     19.37 o
   4   2   5      616.75      610.28     16.87 o
   5   2   5       29.18       47.57      3.84 o
   6   2   5      261.52      255.48      8.60 o
   7   2   5       22.28       22.75      6.48 o
   8   2   5        5.17        3.75      2.93 o
   9   2   5       88.51       84.63      7.13 o
  10   2   5        3.11        6.56      2.70 o
  11   2   5      113.91      111.55     10.87 o
  12   2   5       49.31       56.52      8.32 o
  13   2   5       32.40       42.04     12.69 o
 -14   3   5       42.29       51.36     13.68 o
 -13   3   5        5.90        5.35      8.71 o
 -12   3   5       22.23        8.33      7.09 o
 -11   3   5      526.36      533.76     16.98 o
 -10   3   5       97.45       95.39      7.63 o
  -9   3   5       22.62       16.19      2.92 o
  -8   3   5        8.82       12.19      1.85 o
  -7   3   5       24.96       20.56      1.44 o
  -6   3   5      731.43      774.84     16.94 o
  -5   3   5       23.21       27.97      2.37 o
  -4   3   5     1014.41     1043.26     32.91 o
  -3   3   5       99.92      101.40      4.06 o
  -2   3   5      125.08      123.32      4.65 o
  -1   3   5     1257.62     1235.95     15.78 o
   0   3   5      232.20      220.39      6.62 o
   1   3   5      933.93      921.14     16.78 o
   2   3   5      285.29      313.39      9.95 o
   3   3   5       78.28       86.20      9.51 o
   4   3   5       57.24       51.51      2.36 o
   5   3   5      326.99      325.57      7.79 o
   6   3   5       65.74       69.98      4.60 o
   7   3   5      918.54      879.67     16.44 o
   8   3   5       57.02       68.69      5.37 o
   9   3   5      112.89      112.37      7.04 o
  10   3   5       33.99       19.53      8.95 o
  11   3   5        0.79        4.23      7.71 o
  12   3   5        0.84       -7.21      7.84 o
 -13   4   5        7.92      -10.45     10.45 o
 -12   4   5        3.20       -9.08      9.33 o
 -11   4   5       90.96      104.72     16.79 o
 -10   4   5     1154.85     1212.62     42.33 o
  -9   4   5       48.05       46.75     10.44 o
  -8   4   5       35.63       39.93      7.65 o
  -7   4   5      741.02      771.29     17.64 o
  -6   4   5      286.30      310.49     11.63 o
  -5   4   5      463.05      447.57     11.56 o
  -4   4   5       20.70       23.02      2.58 o
  -3   4   5      110.45      120.16      4.66 o
  -2   4   5     1387.39     1397.95     15.94 o
  -1   4   5     2688.04     2561.50     24.37 o
   0   4   5      452.80      468.91     10.00 o
   1   4   5      101.26      112.45      4.69 o
   2   4   5       93.71       86.81      7.69 o
   3   4   5        0.24       -0.02      3.19 o
   4   4   5       11.62       12.59      3.33 o
   5   4   5      503.64      500.59     16.45 o
   6   4   5       10.53       16.05      3.86 o
   7   4   5      307.75      309.80     10.44 o
   8   4   5        2.16        2.76      1.66 o
   9   4   5        0.24       -1.49      5.47 o
  10   4   5        0.00        0.25      6.34 o
  11   4   5       26.92       28.73     11.82 o
 -12   5   5        0.91        8.95      9.95 o
 -11   5   5        0.00      -11.94     11.94 o
 -10   5   5       29.15       16.01      5.84 o
  -9   5   5        0.00        1.83      9.20 o
  -8   5   5        0.80       -1.87      3.89 o
  -7   5   5        0.03        2.98      3.36 o
  -6   5   5      264.21      254.21     13.54 o
  -5   5   5       69.81       81.32      6.48 o
  -4   5   5      145.57      135.78      6.60 o
  -3   5   5      311.21      309.62      9.08 o
  -2   5   5       61.12       69.78      4.13 o
  -1   5   5       31.71       28.58      3.92 o
   0   5   5     1176.10     1198.12     16.95 o
   1   5   5        3.19        2.81      1.62 o
   2   5   5      155.14      155.00     10.64 o
   3   5   5       69.82       70.96     11.01 o
   4   5   5       57.96       58.56      6.39 o
   5   5   5       21.44       20.44      4.66 o
   6   5   5      716.86      717.29     20.06 o
   7   5   5       35.76       21.39      9.83 o
   8   5   5        4.40       17.29      8.21 o
   9   5   5       53.38       48.50     13.56 o
  10   5   5       13.11        2.24      8.58 o
 -11   6   5       25.87       29.48     11.32 o
 -10   6   5       52.60       41.54     14.43 o
  -9   6   5        6.29        1.28     12.44 o
  -8   6   5       66.06       66.88      8.05 o
  -7   6   5       36.50       39.70      6.36 o
  -6   6   5      345.33      350.73     16.11 o
  -5   6   5       27.43       24.29      4.23 o
  -4   6   5        0.48        2.53      2.03 o
  -3   6   5       96.93       97.40      5.43 o
  -2   6   5      100.80      111.50      6.39 o
  -1   6   5       95.94       97.53      6.48 o
   0   6   5      551.63      524.25     12.14 o
   1   6   5      739.34      743.69     22.95 o
   2   6   5     1644.40     1564.20     49.13 o
   3   6   5      548.51      509.79     29.60 o
   4   6   5       73.65       79.77      7.96 o
   5   6   5        9.47       11.52      3.60 o
   6   6   5       86.62       83.20     15.05 o
   7   6   5        3.24       -9.83      9.83 o
   8   6   5      252.23      263.17     26.62 o
   9   6   5       33.35       52.61     14.05 o
  -9   7   5        3.47       -9.58      9.58 o
  -8   7   5       78.24       69.77     15.67 o
  -7   7   5       22.93       19.36      5.14 o
  -6   7   5        0.03        2.39      3.52 o
  -5   7   5        5.15        8.92      3.82 o
  -4   7   5       16.33       16.26      2.66 o
  -3   7   5        9.06       12.82      2.94 o
  -2   7   5        0.08       -2.41      2.41 o
  -1   7   5       33.71       43.26      4.47 o
   0   7   5      234.66      229.66     13.32 o
   1   7   5        3.01        5.47     10.51 o
   2   7   5        0.90       -7.34      7.34 o
   3   7   5       32.75       33.08      9.33 o
   4   7   5       43.66       56.46     12.69 o
   5   7   5      519.23      548.72     35.45 o
   6   7   5       41.41       46.76     12.81 o
   7   7   5        0.50       -7.59      7.59 o
  -7   8   5       59.91       66.41     14.92 o
  -6   8   5       61.16       64.92     14.55 o
  -5   8   5        2.32       13.81      9.70 o
  -4   8   5        5.75       -1.27      4.07 o
  -3   8   5        0.16        4.70      4.60 o
  -2   8   5      131.28      122.31      8.19 o
  -1   8   5       18.26       33.27      4.95 o
   0   8   5       85.32       81.20      9.10 o
   1   8   5       85.63       86.89      9.15 o
   2   8   5      506.49      487.71     35.69 o
   3   8   5      595.18      563.52     35.07 o
   4   8   5      119.14      129.34     18.78 o
   5   8   5       84.78      101.36     17.78 o
   6   8   5       90.06       73.38     15.55 o
  -5   9   5        0.23      -10.82     10.82 o
  -4   9   5      171.46      204.22     23.38 o
  -3   9   5       88.85       96.01     16.17 o
  -2   9   5       25.73       -2.98      6.47 o
  -1   9   5       10.09       -3.98      5.72 o
   0   9   5        0.07       -1.42      7.90 o
   1   9   5       19.51       15.05      7.34 o
   2   9   5       87.83      110.94     17.54 o
   3   9   5        3.95       26.12     11.82 o
   4   9   5       36.73       37.81     12.44 o
 -14   0   6       18.04        9.20      5.72 o
 -13   0   6      250.02      214.41     19.15 o
 -12   0   6      158.56      151.36     15.55 o
 -11   0   6     1577.14     1451.52     44.40 o
 -10   0   6       44.47       34.95      8.71 o
  -9   0   6     3094.80     3114.32     72.01 o
  -8   0   6      301.97      294.14     23.63 o
  -7   0   6       62.62       80.87      7.61 o
  -6   0   6     1858.91     2059.57     46.14 o
  -5   0   6     6402.17     6937.36     79.22 o
  -4   0   6        1.88        1.24      3.86 o
  -3   0   6     2119.18     2237.54     39.92 o
  -2   0   6      775.24      758.41     22.26 o
  -1   0   6      598.65      591.74     13.83 o
   0   0   6       53.88       56.76      4.83 o
   1   0   6       13.48       25.62      5.85 o
   2   0   6      346.49      391.89     18.28 o
   3   0   6      123.19      145.57      8.66 o
   4   0   6     2495.12     2699.63     36.98 o
   5   0   6       42.10       39.64      5.41 o
   6   0   6       16.00       10.80      3.91 o
   7   0   6       72.36       63.02     10.14 o
   8   0   6     1520.15     1469.60     33.83 o
   9   0   6       44.19       30.22      8.33 o
  10   0   6       19.66       30.60      9.70 o
  11   0   6        0.09       -0.75      5.60 o
  12   0   6        0.04       10.32      6.22 o
  13   0   6        0.07       -5.35      8.71 o
 -15   1   6       16.24       -1.37      3.36 o
 -14   1   6       27.28       23.63      8.83 o
 -13   1   6        2.27        0.49      3.86 o
 -12   1   6       40.38       36.17      6.07 o
 -11   1   6       56.59       44.55      6.47 o
 -10   1   6        3.10        0.44      3.43 o
  -9   1   6       68.95       56.48      4.74 o
  -8   1   6       19.98       33.93      4.56 o
  -7   1   6       87.45       98.53      6.72 o
  -6   1   6       87.14      114.46      6.68 o
  -5   1   6      510.69      572.23     16.35 o
  -4   1   6       29.00       38.49      4.57 o
  -3   1   6        0.32        1.98      2.05 o
  -2   1   6       17.25       28.17      2.62 o
  -1   1   6      269.58      276.40      6.63 o
   0   1   6     1678.62     1640.41     18.85 o
   1   1   6      175.81      182.34      6.59 o
   2   1   6       55.79       53.59      4.36 o
   3   1   6       18.63       24.33      3.42 o
   4   1   6        0.23       -2.02      2.27 o
   5   1   6       39.13       47.88      4.12 o
   6   1   6      277.18      269.21      9.28 o
   7   1   6        0.65        4.87      2.70 o
   8   1   6      112.18      107.04      7.66 o
   9   1   6      110.47       84.81      7.28 o
  10   1   6       45.71       42.03      7.38 o
  11   1   6        0.04        0.44      6.90 o
  12   1   6       18.21       17.97      6.62 o
  13   1   6       40.68       60.05      9.61 o
 -15   2   6       23.57       42.41     13.06 o
 -14   2   6       13.93       -6.84      8.21 o
 -13   2   6        4.16       -9.20      9.20 o
 -12   2   6        0.40       -2.66      5.29 o
 -11   2   6       13.42       10.79      3.85 o
 -10   2   6     1802.96     1772.89     26.54 o
  -9   2   6      521.61      512.41     12.14 o
  -8   2   6       44.78       39.43      3.41 o
  -7   2   6        1.46        6.11      2.92 o
  -6   2   6      656.34      694.83     15.76 o
  -5   2   6        5.95        9.01      1.81 o
  -4   2   6     3037.54     3161.46     22.15 o
  -3   2   6      172.00      192.40      5.48 o
  -2   2   6      896.42      908.99     12.09 o
  -1   2   6       52.93       65.37      3.55 o
   0   2   6      653.97      701.37     10.10 o
   1   2   6      106.77      116.80      5.22 o
   2   2   6      205.05      243.64      7.37 o
   3   2   6        6.18        1.67      3.05 o
   4   2   6       75.93       66.91      6.30 o
   5   2   6        0.03       -1.07      2.60 o
   6   2   6        3.69        5.18      2.50 o
   7   2   6        2.61        2.81      2.83 o
   8   2   6      446.79      436.43     14.50 o
   9   2   6      176.95      161.27      8.06 o
  10   2   6      315.34      312.15     19.52 o
  11   2   6        0.11       -3.57      4.97 o
  12   2   6       17.72       31.22     13.18 o
  13   2   6       69.37       96.01     18.03 o
 -14   3   6       32.20       27.98     10.94 o
 -13   3   6       10.94       10.07      7.34 o
 -12   3   6        7.33       14.30      9.20 o
 -11   3   6        3.29        0.63      6.90 o
 -10   3   6       28.80       27.81      2.47 o
  -9   3   6      600.77      552.60      8.70 o
  -8   3   6       67.49       60.12      2.96 o
  -7   3   6      247.97      267.15      7.24 o
  -6   3   6       11.89       10.95      2.00 o
  -5   3   6       19.02       21.68      2.45 o
  -4   3   6       51.68       40.47      3.50 o
  -3   3   6       15.30       19.89      2.28 o
  -2   3   6      136.09      155.44      4.86 o
  -1   3   6      135.01      124.07      4.66 o
   0   3   6      355.62      369.68      7.32 o
   1   3   6       44.70       39.08      2.99 o
   2   3   6      256.02      255.08      7.68 o
   3   3   6        0.01        1.31      1.10 o
   4   3   6       83.43       71.64      4.20 o
   5   3   6      385.93      377.65     12.78 o
   6   3   6       14.46        9.94      2.26 o
   7   3   6      166.58      154.20      7.47 o
   8   3   6        0.08        1.46      3.25 o
   9   3   6       82.74       96.25      9.40 o
  10   3   6      224.24      253.34     25.87 o
  11   3   6       85.08       80.47     15.55 o
  12   3   6        0.92        7.21      7.46 o
 -13   4   6       30.36       52.11     13.43 o
 -12   4   6        7.48        5.47      9.08 o
 -11   4   6       25.82       23.50      6.11 o
 -10   4   6       41.72       38.33      7.17 o
  -9   4   6      583.70      580.74     17.21 o
  -8   4   6      260.36      263.47     16.96 o
  -7   4   6      357.46      351.51     12.53 o
  -6   4   6      190.06      192.92      8.18 o
  -5   4   6       53.53       51.38      3.84 o
  -4   4   6      125.84      145.83      6.37 o
  -3   4   6       75.29       73.35      4.00 o
  -2   4   6      207.74      192.64      6.42 o
  -1   4   6      775.20      754.14     13.87 o
   0   4   6        7.10        9.64      2.11 o
   1   4   6      439.70      501.19     17.10 o
   2   4   6       71.55       72.18      8.46 o
   3   4   6      414.52      422.50     13.14 o
   4   4   6       68.95       86.71     13.99 o
   5   4   6     1324.57     1347.39     28.79 o
   6   4   6       24.09       17.14      4.45 o
   7   4   6       28.94       25.45      1.73 o
   8   4   6      126.83      144.21     10.56 o
   9   4   6       17.27       24.25     10.32 o
  10   4   6       36.08       28.11     11.57 o
  11   4   6       79.38       95.02     17.29 o
 -12   5   6       27.88       59.20     15.17 o
 -11   5   6      239.39      261.20     33.14 o
 -10   5   6      487.45      557.17     51.12 o
  -9   5   6      129.18      146.20     14.43 o
  -8   5   6        0.62        0.98      4.29 o
  -7   5   6      445.44      450.20     18.64 o
  -6   5   6        0.57        1.40      3.27 o
  -5   5   6       81.75       75.98      6.63 o
  -4   5   6      205.69      216.78      6.57 o
  -3   5   6       83.02       74.68      4.31 o
  -2   5   6      202.98      203.61      8.06 o
  -1   5   6       17.81       14.32      2.79 o
   0   5   6      599.11      606.40     16.26 o
   1   5   6       13.80       14.63      4.33 o
   2   5   6       11.07       12.04      4.41 o
   3   5   6       22.06       20.60      4.72 o
   4   5   6       11.52        8.29      4.12 o
   5   5   6      941.82      902.14     24.02 o
   6   5   6      130.87      147.95     13.74 o
   7   5   6        2.15        5.35      6.09 o
   8   5   6       21.55       13.43      9.70 o
   9   5   6       25.31       21.39     10.20 o
  10   5   6        1.40       -2.36      7.71 o
 -10   6   6      170.69      160.69     22.26 o
  -9   6   6        0.76        0.69      3.52 o
  -8   6   6      313.71      347.30     17.39 o
  -7   6   6       28.96       37.21      6.69 o
  -6   6   6       62.29       69.96      8.11 o
  -5   6   6       36.46       38.83      4.97 o
  -4   6   6        3.48        4.42      2.24 o
  -3   6   6        7.26        7.07      2.32 o
  -2   6   6       34.82       36.65      3.47 o
  -1   6   6     1525.96     1512.45     21.89 o
   0   6   6     1373.20     1391.97     28.38 o
   1   6   6      329.07      336.84     16.00 o
   2   6   6       12.08       16.79      7.59 o
   3   6   6        5.60        2.11      6.96 o
   4   6   6       78.46       91.79      8.58 o
   5   6   6        1.54        6.84      7.59 o
   6   6   6      836.79      909.77     45.77 o
   7   6   6        3.78       -8.46      9.08 o
   8   6   6       38.52       15.05      9.95 o
  -9   7   6      254.10      285.06     28.61 o
  -8   7   6       29.19       24.13     10.45 o
  -7   7   6       97.09      106.45     10.27 o
  -6   7   6        4.55        7.40      3.98 o
  -5   7   6      115.82      122.61     10.66 o
  -4   7   6      107.35      106.40      6.03 o
  -3   7   6       67.65       77.62      5.28 o
  -2   7   6       11.96       10.59      2.53 o
  -1   7   6       17.18       14.92      6.09 o
   0   7   6       69.33       72.76     11.69 o
   1   7   6      176.39      161.93     17.16 o
   2   7   6        3.91        5.47      6.09 o
   3   7   6       64.89       66.66     12.81 o
   4   7   6      675.00      666.13     38.55 o
   5   7   6        1.22       14.43      9.45 o
   6   7   6      108.63       95.14     16.79 o
   7   7   6       18.90       22.51     12.44 o
  -7   8   6        8.11        7.34      8.95 o
  -6   8   6      207.24      211.55     24.63 o
  -5   8   6      106.13      129.10     19.03 o
  -4   8   6        5.61        8.55      8.71 o
  -3   8   6        1.35        0.30      3.72 o
  -2   8   6       54.40       50.62      6.06 o
  -1   8   6       13.30       10.00      3.76 o
   0   8   6        9.24        4.44      4.22 o
   1   8   6      456.85      429.03     19.52 o
   2   8   6       52.17       70.97      8.69 o
   3   8   6      180.57      196.63     21.14 o
   4   8   6      257.15      254.09     25.12 o
   5   8   6       34.78       39.43     10.82 o
  -5   9   6      108.71      113.55     19.15 o
  -4   9   6       78.25       55.97     13.81 o
  -3   9   6       44.57       38.43     12.93 o
  -2   9   6       70.39       90.67     15.05 o
  -1   9   6       27.29       33.41      6.75 o
   0   9   6       88.70       87.43     13.93 o
   1   9   6        0.87       -1.37      7.71 o
   2   9   6       53.96       65.92     13.93 o
   3   9   6       34.49       22.51      8.46 o
 -15   1   7       39.43        8.83      4.97 o
 -14   1   7       11.51       29.23      9.45 o
 -13   1   7        8.03        2.32      7.65 o
 -12   1   7      210.00      221.30     13.05 o
 -11   1   7      125.68      123.51      9.71 o
 -10   1   7       17.43       20.11      4.07 o
  -9   1   7      155.37      147.10     10.99 o
  -8   1   7       68.12       66.81      5.28 o
  -7   1   7       88.78       90.98      5.76 o
  -6   1   7       14.84       20.23      3.59 o
  -5   1   7      124.76      128.11      8.42 o
  -4   1   7     1478.06     1587.98     27.30 o
  -3   1   7       30.16       25.92      2.86 o
  -2   1   7       50.77       60.67      4.33 o
  -1   1   7       25.56       25.17      2.66 o
   0   1   7       59.39       41.08      3.69 o
   1   1   7     1344.44     1444.50     19.37 o
   2   1   7      887.80     1032.04     22.42 o
   3   1   7      802.53      885.01     20.90 o
   4   1   7      188.48      198.56      7.79 o
   5   1   7      829.37      841.59     16.20 o
   6   1   7        0.95        3.55      2.48 o
   7   1   7      606.18      560.67     16.62 o
   8   1   7        6.04        8.64      3.55 o
   9   1   7      146.01      132.06     11.68 o
  10   1   7        0.54        7.69      8.21 o
  11   1   7        2.25        3.46      4.17 o
  12   1   7       36.45       26.17     16.98 o
  13   1   7        3.71       31.84     12.44 o
 -15   2   7        0.50       -9.33      9.33 o
 -14   2   7       13.09       13.43      8.46 o
 -13   2   7        1.41        2.74      5.97 o
 -12   2   7       45.84       36.79      5.57 o
 -11   2   7      629.38      651.80     17.34 o
 -10   2   7      395.70      349.20     20.57 o
  -9   2   7       28.04       34.54      3.99 o
  -8   2   7        9.49       20.21      5.06 o
  -7   2   7      275.68      273.29     10.91 o
  -6   2   7       50.50       59.46      4.86 o
  -5   2   7      455.67      489.88      9.66 o
  -4   2   7     1687.51     1790.09     17.73 o
  -3   2   7        0.44        3.00      2.35 o
  -2   2   7      372.64      407.50      9.42 o
  -1   2   7      546.81      573.77     10.16 o
   0   2   7       10.52        9.97      2.00 o
   1   2   7      225.40      251.74      8.14 o
   2   2   7       28.17       22.85      2.84 o
   3   2   7      151.65      150.98     11.69 o
   4   2   7      408.49      408.72     13.07 o
   5   2   7      309.06      330.17     12.32 o
   6   2   7      253.31      261.38     10.90 o
   7   2   7        2.70        1.60      3.48 o
   8   2   7        2.83       10.96      3.97 o
   9   2   7      315.54      321.87     13.55 o
  10   2   7        0.13       -2.44      4.79 o
  11   2   7       12.66       10.14     11.69 o
  12   2   7       15.28       20.27     10.32 o
 -14   3   7       33.69       30.47     11.82 o
 -13   3   7        5.00        2.24      5.97 o
 -12   3   7       19.73       24.00      9.58 o
 -11   3   7        9.35       14.05      5.45 o
 -10   3   7       86.26       79.44      4.15 o
  -9   3   7       15.70       13.55      2.62 o
  -8   3   7       22.66       21.60      3.01 o
  -7   3   7        1.86        3.97      1.96 o
  -6   3   7      124.80      140.30      5.79 o
  -5   3   7      112.82      134.39      5.70 o
  -4   3   7      337.33      348.06     11.24 o
  -3   3   7      147.64      154.30      5.24 o
  -2   3   7      181.56      186.18      5.65 o
  -1   3   7      517.89      550.08     10.08 o
   0   3   7      143.58      162.99      5.32 o
   1   3   7      595.62      626.13     12.25 o
   2   3   7      539.86      523.72     10.00 o
   3   3   7       36.99       33.46      2.85 o
   4   3   7       21.13       16.31      4.98 o
   5   3   7       49.67       54.69      6.69 o
   6   3   7     1210.36     1185.15     28.51 o
   7   3   7      308.68      313.15     15.39 o
   8   3   7      126.97      128.24      7.52 o
   9   3   7      303.27      294.18     22.76 o
  10   3   7        3.49       -8.46      8.46 o
  11   3   7        3.25       -6.59      6.84 o
 -13   4   7       19.09       29.60     10.20 o
 -12   4   7       47.86       44.28     12.69 o
 -11   4   7       40.81       50.42     12.56 o
 -10   4   7        1.41        0.98      4.72 o
  -9   4   7      204.48      225.48     11.29 o
  -8   4   7        3.57        9.74      3.49 o
  -7   4   7      176.33      180.70      6.77 o
  -6   4   7      399.03      409.92     10.25 o
  -5   4   7      173.45      171.46      7.13 o
  -4   4   7        3.64        8.51      2.44 o
  -3   4   7       22.15       16.13      2.42 o
  -2   4   7       31.05       23.54      2.82 o
  -1   4   7      263.16      264.06     11.85 o
   0   4   7       91.37      109.45      5.58 o
   1   4   7        0.78        1.89      4.29 o
   2   4   7      118.58      119.46      7.34 o
   3   4   7      266.77      263.26     10.99 o
   4   4   7       18.87       14.76      4.43 o
   5   4   7        3.07       -0.35      3.57 o
   6   4   7       18.22       16.87      7.77 o
   7   4   7      209.29      199.17      6.24 o
   8   4   7       21.19       36.94     12.93 o
   9   4   7      169.21      148.25     20.27 o
  10   4   7       61.39       51.99     13.31 o
 -12   5   7       23.19       30.92      9.70 o
 -11   5   7       16.77       14.11      6.84 o
 -10   5   7       17.28       32.65      7.11 o
  -9   5   7        1.21        0.37      5.10 o
  -8   5   7       10.41       17.46      7.09 o
  -7   5   7        0.41        0.29      4.23 o
  -6   5   7       49.39       45.07      3.41 o
  -5   5   7        9.56        5.69      2.92 o
  -4   5   7       17.59       20.35      2.67 o
  -3   5   7       66.50       70.13      4.85 o
  -2   5   7        0.36       -2.59      3.16 o
  -1   5   7      155.84      150.38     10.44 o
   0   5   7       15.15       16.28      2.51 o
   1   5   7       20.41       28.23      5.37 o
   2   5   7      104.09      115.97      9.83 o
   3   5   7        8.63       12.43      4.44 o
   4   5   7      113.24      119.62      9.65 o
   5   5   7      725.07      735.28     22.75 o
   6   5   7       33.70       29.72      5.53 o
   7   5   7      153.23      181.95     21.52 o
   8   5   7       78.11       67.66     15.05 o
   9   5   7        1.75        1.24      6.84 o
 -10   6   7      294.62      354.59     19.27 o
  -9   6   7       26.49       23.98      6.04 o
  -8   6   7        3.86        8.95      5.36 o
  -7   6   7      185.27      201.89     13.68 o
  -6   6   7       31.84       24.02      6.51 o
  -5   6   7       73.54       81.36      8.53 o
  -4   6   7        6.27        0.48      2.64 o
  -3   6   7       83.08       82.50      5.02 o
  -2   6   7      219.70      201.70      7.63 o
  -1   6   7      376.97      339.42     10.72 o
   0   6   7        5.62        5.77      1.88 o
   1   6   7       12.61       12.56      6.84 o
   2   6   7       14.76       13.43      7.46 o
   3   6   7      116.24       97.62      9.03 o
   4   6   7      125.04      123.62     10.03 o
   5   6   7       87.57       97.01     15.55 o
   6   6   7        2.09       12.69      7.71 o
   7   6   7       43.30       43.65     13.06 o
   8   6   7        2.78        2.86      8.95 o
  -9   7   7        0.41      -10.70     10.70 o
  -8   7   7       26.28       43.65     13.18 o
  -7   7   7       29.14       21.35      5.57 o
  -6   7   7      139.10      141.88     16.23 o
  -5   7   7       49.57       56.57      8.29 o
  -4   7   7      484.63      512.93     13.04 o
  -3   7   7       63.26       73.41      7.35 o
  -2   7   7      216.91      223.00     12.58 o
  -1   7   7      145.06      147.02     10.58 o
   0   7   7      408.43      413.16     25.99 o
   1   7   7      134.36      127.60     15.67 o
   2   7   7      110.71      113.30     15.42 o
   3   7   7        4.42        1.49      6.72 o
   4   7   7        2.35       15.17      9.70 o
   5   7   7       54.87       68.78     14.43 o
   6   7   7       19.03       22.51     10.70 o
  -7   8   7       11.18       -0.87      8.33 o
  -6   8   7        1.11       14.05     11.07 o
  -5   8   7        0.73        5.95      8.52 o
  -4   8   7       16.22        7.59     10.63 o
  -3   8   7        0.06        5.24      4.73 o
  -2   8   7       62.93       64.45      6.75 o
  -1   8   7      371.05      402.21     15.64 o
   0   8   7      467.04      432.94     20.12 o
   1   8   7       46.64       76.55     20.15 o
   2   8   7      136.14      101.36     16.29 o
   3   8   7      154.73      131.21     18.66 o
   4   8   7      115.30      106.59     18.41 o
   5   8   7       10.57        5.10      8.58 o
  -4   9   7        0.17      -12.56     12.56 o
  -3   9   7       34.34       44.90     12.19 o
  -2   9   7        7.47       23.75      9.33 o
  -1   9   7       17.14       24.49      7.65 o
   0   9   7      105.51      105.84     16.29 o
   1   9   7      111.62      166.90     20.89 o
   2   9   7        0.04        1.74      6.47 o
   3   9   7       45.67       45.40     11.94 o
 -14   0   8       19.81        5.85      4.97 o
 -13   0   8        8.00        5.22      5.97 o
 -12   0   8        7.90       17.54      7.21 o
 -11   0   8      346.63      328.96     22.14 o
 -10   0   8       42.90       45.38      7.02 o
  -9   0   8      652.17      635.78     32.83 o
  -8   0   8       56.51       70.54      7.72 o
  -7   0   8      777.44      843.39     23.83 o
  -6   0   8      775.87      850.69     31.71 o
  -5   0   8      329.76      348.73     19.53 o
  -4   0   8     2141.05     2375.47     48.01 o
  -3   0   8     2188.38     2430.19     46.64 o
  -2   0   8        0.87        0.10      2.81 o
  -1   0   8      868.48      936.76     20.41 o
   0   0   8     3986.72     4284.17     64.61 o
   1   0   8       93.48       67.28      8.83 o
   2   0   8      912.98     1020.58     33.33 o
   3   0   8      426.80      416.03     16.23 o
   4   0   8      153.41      118.01      9.23 o
   5   0   8      836.90      834.89     24.01 o
   6   0   8       22.25       16.76      5.32 o
   7   0   8      265.85      267.15     21.89 o
   8   0   8        1.94       -4.23      6.72 o
   9   0   8      173.88      124.12     16.29 o
  10   0   8        5.04        4.35      6.72 o
  11   0   8       24.44       10.82      8.21 o
  12   0   8       50.52       48.26     13.81 o
  13   0   8      105.02      128.47     20.40 o
 -15   1   8       19.14       18.41      6.47 o
 -14   1   8       81.21       65.92     11.94 o
 -13   1   8        2.95       -0.50      6.34 o
 -12   1   8        0.15       -0.31     11.63 o
 -11   1   8      127.16      106.57      7.91 o
 -10   1   8        5.58        3.41      3.02 o
  -9   1   8      148.71      140.12     22.01 o
  -8   1   8        4.90        6.81      3.16 o
  -7   1   8        0.03        1.09      2.58 o
  -6   1   8      204.75      223.43      9.74 o
  -5   1   8        7.02       10.02      5.22 o
  -4   1   8      105.68      115.89      6.58 o
  -3   1   8       82.98       80.17      4.49 o
  -2   1   8       56.51       49.52      4.24 o
  -1   1   8     1220.64     1211.60     15.81 o
   0   1   8     1404.32     1491.46     20.87 o
   1   1   8        0.22        1.36      2.36 o
   2   1   8       70.72       71.20      6.72 o
   3   1   8      107.60      119.42      7.32 o
   4   1   8       69.13       59.03      4.86 o
   5   1   8      417.17      433.62     13.97 o
   6   1   8      622.33      620.71     17.48 o
   7   1   8       42.69       35.39      5.09 o
   8   1   8        1.28       -2.87      4.12 o
   9   1   8       28.67       25.54     10.94 o
  10   1   8        3.55        9.49      6.16 o
  11   1   8        1.28        2.91      8.15 o
  12   1   8       28.37       38.14      7.88 o
 -15   2   8       10.14       -1.87      6.09 o
 -14   2   8       63.46       55.97     12.69 o
 -13   2   8       81.06       62.31     12.69 o
 -12   2   8       31.24       25.97      5.25 o
 -11   2   8       29.07       31.91      6.70 o
 -10   2   8        1.25        1.35      2.99 o
  -9   2   8     1256.88     1228.53     44.15 o
  -8   2   8       17.02       19.33      4.88 o
  -7   2   8      259.91      258.44      9.60 o
  -6   2   8        1.03        5.00      2.09 o
  -5   2   8      830.75      942.39     14.01 o
  -4   2   8      177.59      204.01      6.46 o
  -3   2   8     1073.83     1158.98     18.32 o
  -2   2   8       22.61       30.47      2.98 o
  -1   2   8      594.28      658.93     11.58 o
   0   2   8       29.23       24.59      3.47 o
   1   2   8      116.09      144.36      6.01 o
   2   2   8       25.78       30.52      3.36 o
   3   2   8      421.44      408.17     10.20 o
   4   2   8        0.76        4.05      2.98 o
   5   2   8      420.28      436.70     17.60 o
   6   2   8        6.90       10.97      4.95 o
   7   2   8       23.11       25.26      4.25 o
   8   2   8      137.52      150.96     12.22 o
   9   2   8        6.12       15.59      5.67 o
  10   2   8       10.89       22.14      6.46 o
  11   2   8        1.74       19.21      6.20 o
  12   2   8        5.05        4.60      8.83 o
 -14   3   8        2.58       15.67      9.08 o
 -13   3   8        1.51       -8.95      8.95 o
 -12   3   8        0.10        2.17     16.73 o
 -11   3   8      536.23      559.36     23.72 o
 -10   3   8       55.69       50.09      3.77 o
  -9   3   8      211.05      227.71     10.34 o
  -8   3   8        0.02       -2.06      2.48 o
  -7   3   8      175.97      178.75      8.56 o
  -6   3   8       35.69       29.83      3.30 o
  -5   3   8       73.04       81.47      4.97 o
  -4   3   8      666.53      647.94     12.75 o
  -3   3   8       25.58       24.54      2.59 o
  -2   3   8       35.38       42.54      3.16 o
  -1   3   8      256.63      267.55      6.94 o
   0   3   8        2.28        0.28      1.70 o
   1   3   8      108.09      126.98      7.27 o
   2   3   8      346.86      332.47     13.59 o
   3   3   8      221.35      220.39      7.18 o
   4   3   8       10.25       12.17      2.56 o
   5   3   8      826.23      795.42     15.91 o
   6   3   8       68.45       88.49     20.27 o
   7   3   8       12.01        9.20      6.22 o
   8   3   8      411.07      389.01     18.53 o
   9   3   8       10.39       19.28      9.70 o
  10   3   8       37.52       64.30     15.05 o
  11   3   8      121.33      135.56     20.77 o
 -13   4   8        0.60       -4.97      7.96 o
 -12   4   8        0.67        0.38      5.50 o
 -11   4   8        1.76        3.01      5.28 o
 -10   4   8     1426.08     1539.15     38.66 o
  -9   4   8      639.38      650.46     45.77 o
  -8   4   8      120.92      120.14      7.30 o
  -7   4   8        5.24        6.01      3.61 o
  -6   4   8       64.37       66.15      4.97 o
  -5   4   8       47.10       41.88      4.16 o
  -4   4   8      188.41      184.14      8.08 o
  -3   4   8       38.86       47.48      3.80 o
  -2   4   8       75.01       75.08      4.65 o
  -1   4   8      337.13      334.59     10.14 o
   0   4   8        0.86        2.01      1.68 o
   1   4   8      128.46      126.37      7.68 o
   2   4   8       96.75       92.52      4.21 o
   3   4   8       79.24       78.68      7.94 o
   4   4   8       39.10       42.83     13.06 o
   5   4   8      213.86      183.51     11.99 o
   6   4   8      418.33      359.78     12.03 o
   7   4   8        9.64       19.96      5.10 o
   8   4   8       63.22       94.15     16.17 o
   9   4   8      125.37      137.93     20.77 o
  10   4   8       33.12       16.42     10.94 o
 -12   5   8       82.92       87.67     11.26 o
 -11   5   8        3.65       -0.71      5.14 o
 -10   5   8       78.21       74.43     10.01 o
  -9   5   8      354.47      354.10     18.91 o
  -8   5   8        6.53        5.19      3.88 o
  -7   5   8      214.54      209.87     18.97 o
  -6   5   8       37.63       33.57      5.47 o
  -5   5   8      243.19      265.72      9.67 o
  -4   5   8      234.56      246.95      7.99 o
  -3   5   8       44.17       41.54      3.81 o
  -2   5   8       56.85       47.16      3.99 o
  -1   5   8      112.28      115.96      6.38 o
   0   5   8        1.51        1.04      2.62 o
   1   5   8        0.74       -4.39      4.39 o
   2   5   8        4.39        5.84      5.78 o
   3   5   8       75.13       71.95      7.97 o
   4   5   8      658.02      634.75     23.01 o
   5   5   8       33.73       23.47      5.83 o
   6   5   8        1.28        2.73      3.59 o
   7   5   8        0.07       -1.99      6.47 o
   8   5   8      105.65       89.67     17.16 o
   9   5   8      234.99      257.57     27.11 o
 -10   6   8       36.37       39.48      7.62 o
  -9   6   8      437.56      438.31     21.22 o
  -8   6   8        0.24        0.88      5.97 o
  -7   6   8       24.86       22.34      5.82 o
  -6   6   8      150.59      165.29     16.29 o
  -5   6   8       54.68       58.10      4.82 o
  -4   6   8       15.48       23.48      4.94 o
  -3   6   8        0.03       -2.12      2.12 o
  -2   6   8      373.39      376.92     10.63 o
  -1   6   8       24.08       26.64      3.52 o
   0   6   8        5.54        5.32      2.18 o
   1   6   8       29.04       36.69      9.83 o
   2   6   8      184.46      186.55     19.15 o
   3   6   8       25.82       26.42      5.47 o
   4   6   8      438.74      413.74     18.68 o
   5   6   8      355.76      349.11     29.60 o
   6   6   8       11.35        4.10      8.95 o
   7   6   8       11.57       37.06     13.31 o
  -8   7   8       12.79       19.79      8.27 o
  -7   7   8       70.42       66.10     11.88 o
  -6   7   8       35.59       32.85      6.74 o
  -5   7   8      198.43      207.98     14.29 o
  -4   7   8      209.69      215.57     11.74 o
  -3   7   8       57.40       64.99      7.42 o
  -2   7   8        1.72        2.74      3.34 o
  -1   7   8       14.16       10.01      8.08 o
   0   7   8        1.54        2.24      5.97 o
   1   7   8       65.55       56.71     11.44 o
   2   7   8       54.00       54.10     12.56 o
   3   7   8        6.66        3.73      5.85 o
   4   7   8        9.15       25.74     10.45 o
   5   7   8      111.94      119.64     19.28 o
   6   7   8        0.01        9.58      7.96 o
  -6   8   8        7.58       26.12     11.94 o
  -5   8   8       48.36       49.66      8.30 o
  -4   8   8       16.02       16.96     17.35 o
  -3   8   8        8.02        1.34     10.70 o
  -2   8   8        0.76        4.95      3.45 o
  -1   8   8      668.89      706.73     25.25 o
   0   8   8      569.70      552.08     32.83 o
   1   8   8      190.55      177.10     19.90 o
   2   8   8       12.25       11.44     10.07 o
   3   8   8       12.50        8.71      8.46 o
   4   8   8        1.11       -5.60      6.47 o
  -4   9   8       16.18        9.45      9.58 o
  -3   9   8        0.82        2.24      6.72 o
  -2   9   8       40.46       40.05     10.70 o
  -1   9   8       99.80       70.33      9.76 o
   0   9   8       80.47       78.60     14.92 o
   1   9   8      168.04      163.80     20.65 o
   2   9   8        9.04        9.45      7.71 o
   3   9   8        3.81       14.18      8.58 o
 -15   1   9       16.00       11.94      7.71 o
 -14   1   9       45.55       55.97     12.44 o
 -13   1   9        9.25       10.05      3.89 o
 -12   1   9        7.29       20.86      6.78 o
 -11   1   9       72.03       71.11      6.85 o
 -10   1   9      797.05      738.51     26.55 o
  -9   1   9      102.58       80.50      9.14 o
  -8   1   9      582.65      580.51     21.63 o
  -7   1   9        1.15        2.03      2.53 o
  -6   1   9       19.15       26.98      3.59 o
  -5   1   9        3.64        8.00      2.97 o
  -4   1   9     1235.77     1303.80     18.47 o
  -3   1   9      125.90      134.28      6.02 o
  -2   1   9      637.59      650.88     18.22 o
  -1   1   9       52.37       51.26      4.54 o
   0   1   9        8.86       11.36      2.54 o
   1   1   9      983.78     1044.27     18.91 o
   2   1   9     1533.74     1645.90     24.08 o
   3   1   9       19.39       22.46      3.51 o
   4   1   9      126.18      132.39      7.15 o
   5   1   9      207.92      201.64     10.46 o
   6   1   9      772.65      749.12     20.14 o
   7   1   9      720.95      729.17     25.73 o
   8   1   9      166.26      181.44     13.85 o
   9   1   9        0.04        4.32      5.41 o
  10   1   9       37.86       41.39     15.30 o
  11   1   9        0.00       -5.26      5.26 o
  12   1   9       38.70       70.17     20.58 o
 -15   2   9       20.57        1.37      8.08 o
 -14   2   9       32.15       31.22     11.07 o
 -13   2   9        1.45       -7.34      7.34 o
 -12   2   9      149.38      146.50      9.25 o
 -11   2   9       25.71       29.51      4.93 o
 -10   2   9       75.17       67.66     12.81 o
  -9   2   9      218.78      200.61     19.03 o
  -8   2   9      231.02      213.41     13.65 o
  -7   2   9      217.36      202.79      7.42 o
  -6   2   9      316.25      329.54      9.09 o
  -5   2   9       92.09       86.41      4.71 o
  -4   2   9      411.03      353.69      8.85 o
  -3   2   9       13.87        8.26      2.53 o
  -2   2   9       50.75       36.83      3.47 o
  -1   2   9        8.50        8.30      2.19 o
   0   2   9      430.52      476.19     13.61 o
   1   2   9      161.93      184.38      7.20 o
   2   2   9      278.48      287.37      8.97 o
   3   2   9      882.09      884.96     15.86 o
   4   2   9      294.85      335.23     15.74 o
   5   2   9        0.68       -1.82      5.10 o
   6   2   9      525.84      472.05     36.50 o
   7   2   9      120.53       98.93      9.99 o
   8   2   9        0.02        2.86      4.67 o
   9   2   9        0.99        8.66      4.77 o
  10   2   9        1.85        7.00      4.90 o
  11   2   9       17.22       54.82      8.68 o
 -14   3   9      138.63      177.60     22.76 o
 -13   3   9       35.59       22.51     10.07 o
 -12   3   9       57.85       67.47      9.58 o
 -11   3   9       46.66       39.38      7.40 o
 -10   3   9       12.13       19.86      3.94 o
  -9   3   9      151.48      149.77     14.18 o
  -8   3   9      185.04      165.84      9.62 o
  -7   3   9        0.01       -1.08      2.52 o
  -6   3   9      148.82      157.12      7.72 o
  -5   3   9       25.18       26.51      3.34 o
  -4   3   9       31.89       35.47      4.42 o
  -3   3   9      207.95      220.23      7.73 o
  -2   3   9        2.40        2.48      1.79 o
  -1   3   9      135.72      140.95      5.42 o
   0   3   9      197.80      174.65      7.72 o
   1   3   9       16.61       23.71      3.22 o
   2   3   9      339.03      372.30      9.93 o
   3   3   9       39.12       41.01      4.07 o
   4   3   9      931.99      936.85     17.61 o
   5   3   9      701.44      722.75     16.09 o
   6   3   9      265.51      274.68     15.38 o
   7   3   9      177.62      200.86     13.78 o
   8   3   9        9.65        3.73      7.71 o
   9   3   9        6.06        0.62      8.33 o
  10   3   9       11.57       26.37     10.70 o
 -13   4   9        6.05        1.03      6.72 o
 -12   4   9       49.84       29.01     11.57 o
 -11   4   9      230.76      230.66     16.44 o
 -10   4   9       35.32       34.86      7.40 o
  -9   4   9       74.52       82.83     13.18 o
  -8   4   9        1.44       -2.30      2.30 o
  -7   4   9       58.90       50.72      5.36 o
  -6   4   9        0.13        7.51      4.73 o
  -5   4   9      486.56      489.78     16.15 o
  -4   4   9      124.28      130.66      7.24 o
  -3   4   9      192.94      202.60      7.59 o
  -2   4   9      177.95      205.29      6.74 o
  -1   4   9       38.25       48.16      3.46 o
   0   4   9      441.79      449.94     12.24 o
   1   4   9       20.85       19.80      3.21 o
   2   4   9        3.50        4.42      2.04 o
   3   4   9      109.74      118.56      6.02 o
   4   4   9      293.69      294.19      8.02 o
   5   4   9      393.75      358.81     12.28 o
   6   4   9        1.94       -1.78      3.56 o
   7   4   9       17.05       11.32      7.46 o
   8   4   9       70.81       59.32     14.55 o
   9   4   9      328.50      362.54     32.46 o
 -12   5   9        0.79        2.11      6.96 o
 -11   5   9        7.92       14.08      6.00 o
 -10   5   9       15.47       27.44      8.21 o
  -9   5   9        0.08       -0.25      5.31 o
  -8   5   9       16.79       23.63      8.95 o
  -7   5   9       31.18       29.87      3.74 o
  -6   5   9        8.40        7.19      2.73 o
  -5   5   9       10.65       11.28      2.97 o
  -4   5   9      797.11      817.55     15.13 o
  -3   5   9       10.18        9.06      2.36 o
  -2   5   9       90.13       83.09      5.29 o
  -1   5   9        0.71       -0.57      1.94 o
   0   5   9       15.67       13.97      4.97 o
   1   5   9       15.88        3.48      5.60 o
   2   5   9       57.68       60.62      7.90 o
   3   5   9      187.55      182.38     12.69 o
   4   5   9      114.70      116.22     10.37 o
   5   5   9       11.16        0.57      3.54 o
   6   5   9       43.19       31.22     11.57 o
   7   5   9        9.92       -1.62      8.08 o
   8   5   9       53.13       75.87     16.54 o
 -10   6   9       15.79       28.70     12.37 o
  -9   6   9      283.75      298.50     18.19 o
  -8   6   9      551.11      600.64     24.95 o
  -7   6   9      412.07      451.21     28.11 o
  -6   6   9       14.80       18.03      8.33 o
  -5   6   9       18.46       24.63      8.08 o
  -4   6   9       31.60       22.74      3.23 o
  -3   6   9       15.27       10.00      2.65 o
  -2   6   9      654.01      662.16     14.45 o
  -1   6   9      277.58      296.65      9.51 o
   0   6   9       83.30       72.51     11.82 o
   1   6   9      194.69      176.48     18.53 o
   2   6   9      129.26       92.28     15.30 o
   3   6   9        7.71        8.78      4.66 o
   4   6   9        4.60       21.64     10.20 o
   5   6   9       41.15       30.10     10.32 o
   6   6   9        1.28       -3.86      8.46 o
   7   6   9       45.48       49.50     14.43 o
  -8   7   9       82.49       81.28     10.48 o
  -7   7   9       16.96       20.10      6.34 o
  -6   7   9      272.95      261.47     16.63 o
  -5   7   9      118.49      121.63     15.67 o
  -4   7   9       46.44       46.08     12.25 o
  -3   7   9      181.73      172.06     21.76 o
  -2   7   9       27.57       21.70      5.37 o
  -1   7   9      289.46      276.75     15.77 o
   0   7   9       33.33       27.86      8.71 o
   1   7   9      224.95      224.61     22.26 o
   2   7   9       11.92       13.93      8.46 o
   3   7   9       31.09       30.72     11.07 o
   4   7   9       42.69       38.31     11.94 o
   5   7   9        0.64        9.58      7.34 o
  -6   8   9       86.91       92.41     17.91 o
  -5   8   9      102.08      134.23     13.08 o
  -4   8   9        0.40        5.02      5.23 o
  -3   8   9      191.38      200.19     15.20 o
  -2   8   9       86.73       57.09     12.69 o
  -1   8   9       70.34       71.16      9.23 o
   0   8   9        0.04        1.37      5.72 o
   1   8   9       61.44       80.72     14.30 o
   2   8   9        0.06        0.87      8.46 o
   3   8   9        8.13       10.94      9.08 o
   4   8   9        1.37        9.70      8.21 o
  -3   9   9        0.78       -0.87      8.08 o
  -2   9   9       22.88        7.52      5.89 o
  -1   9   9       85.95       60.91     12.69 o
   0   9   9      107.53       71.14     14.55 o
   1   9   9        1.25        0.75      4.10 o
   2   9   9        6.67       25.37      9.45 o
 -14   0  10       57.83       62.06     11.32 o
 -13   0  10       96.97      138.92     16.79 o
 -12   0  10       73.72       71.14     12.06 o
 -11   0  10      120.55      134.94     18.66 o
 -10   0  10       24.09       28.36      9.95 o
  -9   0  10      796.68      839.25     39.18 o
  -8   0  10        2.86        3.73      6.09 o
  -7   0  10      733.71      685.29     22.81 o
  -6   0  10      670.75      712.80     22.14 o
  -5   0  10      112.31       99.61      8.53 o
  -4   0  10       77.32       92.86     13.68 o
  -3   0  10      396.44      450.52     13.18 o
  -2   0  10       75.00       87.53      9.51 o
  -1   0  10      283.84      323.74     13.93 o
   0   0  10       37.48       44.10      5.84 o
   1   0  10      224.46      250.42     12.29 o
   2   0  10       12.92       16.27      4.63 o
   3   0  10      125.59      139.24     17.60 o
   4   0  10      272.22      285.19     18.22 o
   5   0  10     1130.31     1203.65     45.15 o
   6   0  10        4.73       16.91      7.84 o
   7   0  10      100.41      109.32     16.04 o
   8   0  10       25.67       10.32      7.34 o
   9   0  10        0.03        2.36      7.84 o
  10   0  10       55.87       88.80     16.04 o
  11   0  10        3.48       18.28     10.94 o
  12   0  10       53.70       68.90     15.42 o
 -15   1  10       52.40       65.05     15.17 o
 -14   1  10        5.12        0.75      5.10 o
 -13   1  10       16.35       22.70      5.61 o
 -12   1  10       14.54       23.44      4.94 o
 -11   1  10       69.65       76.49     14.05 o
 -10   1  10      186.55      153.62     13.15 o
  -9   1  10       10.77        3.97      4.48 o
  -8   1  10       18.19       17.97      5.80 o
  -7   1  10        0.48        2.06      2.73 o
  -6   1  10        1.46        1.02      2.48 o
  -5   1  10       14.17       14.90      2.70 o
  -4   1  10      442.39      414.87     11.05 o
  -3   1  10       85.21       73.69      5.59 o
  -2   1  10      155.83      168.94      7.88 o
  -1   1  10     1116.59     1180.38     18.22 o
   0   1  10        9.85       10.18      2.30 o
   1   1  10        1.39        0.59      2.23 o
   2   1  10      241.00      236.29      8.73 o
   3   1  10      215.23      205.84     10.31 o
   4   1  10      259.34      273.55     12.10 o
   5   1  10     2364.88     2346.53     43.88 o
   6   1  10      125.13      129.66     11.59 o
   7   1  10        6.14        1.11      5.49 o
   8   1  10      146.08      148.94     13.26 o
   9   1  10       49.28       37.75      8.52 o
  10   1  10        7.90       19.54      7.52 o
  11   1  10      120.50      146.87     14.32 o
  12   1  10        0.03        0.00      7.96 o
 -15   2  10        0.01        4.23      8.21 o
 -14   2  10       30.45       39.43     10.82 o
 -13   2  10       27.34       22.39      7.34 o
 -12   2  10        4.18        5.45      3.01 o
 -11   2  10        5.53       15.24      4.01 o
 -10   2  10        0.45       -0.37      5.60 o
  -9   2  10      679.40      698.77     27.55 o
  -8   2  10       34.04       30.99      6.02 o
  -7   2  10      398.30      394.93     13.39 o
  -6   2  10      126.63      132.77      7.03 o
  -5   2  10        0.00       -0.35      1.99 o
  -4   2  10       48.62       62.61      4.71 o
  -3   2  10      236.29      275.28     12.48 o
  -2   2  10       47.09       52.41      4.68 o
  -1   2  10      317.85      345.05      8.66 o
   0   2  10      337.48      341.92     15.87 o
   1   2  10        4.94        2.85      2.07 o
   2   2  10        7.75        5.21      2.49 o
   3   2  10        1.34        3.30      2.90 o
   4   2  10       27.37       33.34      4.42 o
   5   2  10        0.00       -0.03      4.35 o
   6   2  10      643.61      605.68     34.95 o
   7   2  10       28.57       25.87      9.58 o
   8   2  10       32.50       36.07     11.57 o
   9   2  10        6.68       17.74      6.05 o
  10   2  10       50.63       59.23      9.79 o
  11   2  10        6.92       19.53      9.45 o
 -14   3  10       21.37       31.84     12.31 o
 -13   3  10        0.36       12.04     17.66 o
 -12   3  10       11.12        8.06      8.77 o
 -11   3  10        3.68        3.09      5.17 o
 -10   3  10        8.10       13.68      7.96 o
  -9   3  10       56.68       53.02      6.36 o
  -8   3  10        0.45        1.68      2.93 o
  -7   3  10       10.91        8.66      3.33 o
  -6   3  10      105.31       99.28      5.41 o
  -5   3  10      234.95      241.68      8.93 o
  -4   3  10       20.48       26.54      3.55 o
  -3   3  10       56.54       49.69      4.47 o
  -2   3  10       53.05       55.67      3.88 o
  -1   3  10       48.69       46.31      3.61 o
   0   3  10      180.32      188.58     14.25 o
   1   3  10       19.89       19.58      3.52 o
   2   3  10      183.23      181.74      8.47 o
   3   3  10      381.54      405.37     12.68 o
   4   3  10      891.15      858.45     24.11 o
   5   3  10       49.35       37.59      8.00 o
   6   3  10      262.75      317.38     13.80 o
   7   3  10       42.77       47.76     13.43 o
   8   3  10      162.51      185.44     23.01 o
   9   3  10      152.91      144.27     20.77 o
 -13   4  10       46.45       34.20     11.82 o
 -12   4  10       73.93       82.72     11.44 o
 -11   4  10      260.20      273.41     18.05 o
 -10   4  10        1.53        3.55      5.96 o
  -9   4  10      472.67      452.21     29.10 o
  -8   4  10      123.04      137.83      8.66 o
  -7   4  10       64.06       44.74     10.57 o
  -6   4  10      653.16      604.29     27.80 o
  -5   4  10      633.83      653.73     18.86 o
  -4   4  10        1.23        1.00      2.28 o
  -3   4  10      240.03      237.71      7.61 o
  -2   4  10       37.25       44.31      3.62 o
  -1   4  10      175.15      162.43      6.11 o
   0   4  10       67.85       71.85      5.57 o
   1   4  10      151.00      136.41      7.16 o
   2   4  10      103.88      109.96      6.08 o
   3   4  10        0.05       -1.80      2.07 o
   4   4  10      699.04      680.99     13.46 o
   5   4  10        6.12        5.97      2.24 o
   6   4  10       13.30       -0.50      7.09 o
   7   4  10       81.89      104.72     18.28 o
   8   4  10        0.04       13.68     10.07 o
 -13   5  10       15.49       21.64     10.45 o
 -12   5  10       35.18       19.65      9.95 o
 -11   5  10      105.03      112.11     16.79 o
 -10   5  10       17.39       19.22      6.65 o
  -9   5  10        6.13        1.62      6.09 o
  -8   5  10        1.08        2.36      4.97 o
  -7   5  10        5.13       -2.86      4.97 o
  -6   5  10        0.03        0.81      2.21 o
  -5   5  10     1087.56     1104.50     29.03 o
  -4   5  10      247.07      240.76     10.34 o
  -3   5  10       74.77       77.11      7.77 o
  -2   5  10       23.15       21.96      3.72 o
  -1   5  10      196.79      204.08      8.04 o
   0   5  10      249.51      255.58     21.02 o
   1   5  10      278.77      236.18     20.77 o
   2   5  10      281.21      281.95     23.38 o
   3   5  10      199.24      202.97     21.52 o
   4   5  10       24.91       26.12     10.20 o
   5   5  10       34.01       24.13      9.70 o
   6   5  10        0.37        6.84      8.46 o
   7   5  10        0.00        3.36      7.46 o
 -11   6  10       24.39       39.05     10.45 o
 -10   6  10      268.44      295.75     25.00 o
  -9   6  10        3.87       12.19      5.61 o
  -8   6  10      110.06      118.19     20.58 o
  -7   6  10      190.56      180.21     18.90 o
  -6   6  10      104.57      110.56     14.80 o
  -5   6  10        0.63        8.58      6.34 o
  -4   6  10      371.58      374.84     11.11 o
  -3   6  10        2.98        3.11      2.44 o
  -2   6  10        6.25        6.53      3.82 o
  -1   6  10       73.11       77.24      9.83 o
   0   6  10      126.77      104.72     14.55 o
   1   6  10        8.10       18.78      7.84 o
   2   6  10       59.06       71.02     13.31 o
   3   6  10       58.38       49.87     11.94 o
   4   6  10        0.00       -3.23      7.34 o
   5   6  10       79.74      101.36     17.66 o
   6   6  10       22.41       30.84     11.69 o
  -8   7  10       41.72       49.87     12.19 o
  -7   7  10       13.89       30.22      9.39 o
  -6   7  10      496.91      497.11     30.97 o
  -5   7  10        0.35       14.43      7.71 o
  -4   7  10      104.27      106.98     11.75 o
  -3   7  10        2.97       -0.48      3.91 o
  -2   7  10        9.86        8.39      6.22 o
  -1   7  10        0.26        0.27      4.62 o
   0   7  10      277.56      236.05     21.64 o
   1   7  10        0.13       -3.61      7.21 o
   2   7  10        8.43       29.10     10.57 o
   3   7  10        0.85        6.47      6.96 o
   4   7  10        0.96        0.12      7.71 o
   5   7  10        2.49        4.10      8.83 o
  -6   8  10       41.21       32.71     10.82 o
  -5   8  10        2.31       14.02      6.53 o
  -4   8  10        9.66       20.40      8.83 o
  -3   8  10       29.25       20.40      8.83 o
  -2   8  10      136.08      132.33     18.16 o
  -1   8  10        3.05        0.05      4.51 o
   0   8  10        2.06       10.57      5.36 o
   1   8  10        2.33       -7.96      7.96 o
   2   8  10        2.27        3.86      5.97 o
   3   8  10       52.79       48.88     12.69 o
  -2   9  10       32.38       -1.64     12.06 o
  -1   9  10       99.88       86.42     11.03 o
 -15   1  11      160.20      187.80     21.64 o
 -14   1  11       84.53      111.81     16.17 o
 -13   1  11       79.96      105.19      8.97 o
 -12   1  11       33.97       24.40      4.78 o
 -11   1  11        0.69        3.83      4.50 o
 -10   1  11      510.25      527.60     23.83 o
  -9   1  11      360.01      334.50     18.29 o
  -8   1  11      381.76      407.81     25.18 o
  -7   1  11      194.59      191.38     12.97 o
  -6   1  11        0.00        1.12      2.17 o
  -5   1  11      371.98      359.86      9.96 o
  -4   1  11      283.24      288.20      8.70 o
  -3   1  11       11.66       11.10      2.77 o
  -2   1  11      170.49      153.51      6.33 o
  -1   1  11       52.52       55.10      5.60 o
   0   1  11      146.03      144.97      6.34 o
   1   1  11        8.59       11.34      2.66 o
   2   1  11      243.36      277.21      9.92 o
   3   1  11      167.15      171.92      9.30 o
   4   1  11       19.90       11.94      7.84 o
   5   1  11      112.00      103.19     13.62 o
   6   1  11     1394.84     1370.54     36.49 o
   7   1  11      447.32      475.32     22.58 o
   8   1  11       86.81       85.83     11.00 o
   9   1  11       59.59       80.31     10.95 o
  10   1  11       25.19       39.47     10.20 o
  11   1  11        7.04       16.91     10.57 o
 -15   2  11       28.74        9.58      9.95 o
 -14   2  11      132.05      177.60     21.89 o
 -13   2  11        9.98       23.35      7.37 o
 -12   2  11       38.79       32.46      5.21 o
 -11   2  11      154.27      132.58     17.91 o
 -10   2  11        1.41       -4.97      5.97 o
  -9   2  11        9.76       16.65      4.35 o
  -8   2  11       28.32       33.04      7.14 o
  -7   2  11       17.09       17.61      4.65 o
  -6   2  11       26.11       36.71      4.24 o
  -5   2  11      813.85      842.05     19.74 o
  -4   2  11      486.61      498.96     12.68 o
  -3   2  11        8.99        2.12      2.12 o
  -2   2  11      295.65      290.03      9.42 o
  -1   2  11      227.95      222.87      7.75 o
   0   2  11      254.80      252.67     12.77 o
   1   2  11       11.62       12.08      2.99 o
   2   2  11      130.81      129.49      9.24 o
   3   2  11        1.14        3.44      2.84 o
   4   2  11       71.73       75.19      7.73 o
   5   2  11      414.33      387.12     16.53 o
   6   2  11      153.63      142.90     18.53 o
   7   2  11        4.79       11.32      9.70 o
   8   2  11        4.83       -0.50      6.72 o
   9   2  11       27.12       32.34     13.06 o
  10   2  11        2.52       12.31     10.82 o
 -14   3  11       22.23       25.00     11.69 o
 -13   3  11       25.74       34.47      7.74 o
 -12   3  11       46.34       29.00      8.22 o
 -11   3  11       78.34       53.23     12.31 o
 -10   3  11      198.06      157.83     18.53 o
  -9   3  11      224.58      210.97     12.00 o
  -8   3  11       39.18       39.46      6.22 o
  -7   3  11       10.10        8.29      3.24 o
  -6   3  11       13.63       20.19      4.88 o
  -5   3  11      125.50      124.80      6.87 o
  -4   3  11     1824.16     1799.77     24.07 o
  -3   3  11       61.06       66.75      5.08 o
  -2   3  11      150.89      145.93      6.39 o
  -1   3  11      288.95      294.97      8.47 o
   0   3  11        9.39        9.28      2.69 o
   1   3  11        0.16       -1.93      2.69 o
   2   3  11        0.29        3.81      2.54 o
   3   3  11       44.72       33.58      5.07 o
   4   3  11       66.60       69.53      7.46 o
   5   3  11      201.69      201.94     11.56 o
   6   3  11       18.13       17.66      5.16 o
   7   3  11       79.95       95.88      8.57 o
   8   3  11       37.36       47.01     12.44 o
   9   3  11        4.87        0.62      7.59 o
 -14   4  11        1.44      -11.44     11.44 o
 -13   4  11        9.32       25.25     10.82 o
 -12   4  11        2.03       -6.47      6.47 o
 -11   4  11       93.27       92.97     11.47 o
 -10   4  11        8.34        7.71      6.84 o
  -9   4  11       34.42       46.64     11.32 o
  -8   4  11      327.00      350.91     14.60 o
  -7   4  11      246.45      242.52     12.41 o
  -6   4  11      318.18      309.74     14.34 o
  -5   4  11        4.97       -0.03      2.62 o
  -4   4  11       63.30       68.89      5.29 o
  -3   4  11       14.68       19.53      3.00 o
  -2   4  11      652.81      656.68     12.80 o
  -1   4  11        0.10        1.22      2.06 o
   0   4  11      187.51      158.25     13.12 o
   1   4  11       35.85       35.57      5.14 o
   2   4  11      164.83      155.43     11.50 o
   3   4  11       15.03        8.26      2.83 o
   4   4  11       47.80       49.37     11.63 o
   5   4  11        4.68        0.87      6.59 o
   6   4  11       86.13       60.32     13.56 o
   7   4  11        0.47        4.23      7.96 o
   8   4  11       14.13       16.42     11.69 o
 -13   5  11       58.48       54.35     14.30 o
 -12   5  11       82.25      121.39     18.03 o
 -11   5  11        0.01        8.02      5.80 o
 -10   5  11       17.04        6.20      5.05 o
  -9   5  11      136.36      151.98     18.16 o
  -8   5  11       35.73       16.04      8.46 o
  -7   5  11       13.63       16.79      8.58 o
  -6   5  11       76.11       63.89      6.69 o
  -5   5  11      197.24      197.12     13.31 o
  -4   5  11      115.61      101.23      7.31 o
  -3   5  11      368.59      361.95     11.26 o
  -2   5  11       35.68       42.33      4.31 o
  -1   5  11        1.33        3.37      3.16 o
   0   5  11      198.68      178.84     18.66 o
   1   5  11      325.37      308.94     24.63 o
   2   5  11       38.20       28.48     10.45 o
   3   5  11       19.18       40.17     12.19 o
   4   5  11      227.94      226.48     23.51 o
   5   5  11        0.96       -9.33      9.33 o
   6   5  11        0.03       12.19      9.33 o
   7   5  11       16.87       44.77     12.44 o
 -11   6  11      130.26      141.78     19.28 o
 -10   6  11        1.47        0.87      6.96 o
  -9   6  11        0.97       -5.88      5.88 o
  -8   6  11      139.80      124.12     17.41 o
  -7   6  11      174.55      185.19     20.52 o
  -6   6  11       40.93       28.11      9.58 o
  -5   6  11       36.89       35.07      9.95 o
  -4   6  11       48.20       45.78     10.70 o
  -3   6  11      223.10      215.27     10.95 o
  -2   6  11      176.69      185.21     13.14 o
  -1   6  11        0.58        1.73      4.66 o
   0   6  11      111.66      120.27     15.92 o
   1   6  11        0.77       -8.95      8.95 o
   2   6  11       13.10        6.59      7.46 o
   3   6  11        2.17       22.39      9.95 o
   4   6  11       44.72       58.08     13.06 o
   5   6  11       50.08       86.93     17.16 o
  -9   7  11        3.26       -7.09      7.09 o
  -8   7  11        0.05       10.20      7.96 o
  -7   7  11       20.70       30.84     10.45 o
  -6   7  11       54.10       28.85      9.83 o
  -5   7  11        1.51        0.99      6.47 o
  -4   7  11       70.56       48.26     11.57 o
  -3   7  11       38.62       40.44     10.88 o
  -2   7  11        0.69        5.84      4.62 o
  -1   7  11       21.93       17.55      8.52 o
   0   7  11       20.73       27.83      6.46 o
   1   7  11       12.02       13.43      9.33 o
   2   7  11        6.66       -8.71      8.71 o
   3   7  11        0.00        6.34      7.84 o
   4   7  11       59.90       31.96     12.06 o
  -6   8  11      121.20      136.31     18.41 o
  -5   8  11       69.79       58.33     12.31 o
  -4   8  11       21.68       36.32     11.19 o
  -3   8  11       18.63       25.12      9.95 o
  -2   8  11      300.99      303.96     27.86 o
  -1   8  11        0.00        4.88      9.27 o
   0   8  11       10.21       17.20      7.01 o
   1   8  11       46.46       28.48     10.32 o
   2   8  11        2.04        5.35      7.96 o
  -2   9  11        1.27        8.21      8.83 o
 -14   0  12       10.02       50.99     11.07 o
 -13   0  12       70.09       94.89     14.92 o
 -12   0  12       74.79       86.31     16.29 o
 -11   0  12       19.05       15.30      8.08 o
 -10   0  12      144.40      119.40     17.16 o
  -9   0  12      975.30      952.55     43.53 o
  -8   0  12      352.00      323.11     25.00 o
  -7   0  12       16.78        9.83      7.46 o
  -6   0  12       57.94       48.38     10.45 o
  -5   0  12      587.46      593.16     32.77 o
  -4   0  12        0.61        4.36      3.06 o
  -3   0  12       87.56       70.62      7.64 o
  -2   0  12      158.54      153.63     10.68 o
  -1   0  12     1259.77     1321.67     73.19 o
   0   0  12      107.44      115.31      9.43 o
   1   0  12        2.25        3.98      4.97 o
   2   0  12       60.73       60.44      9.70 o
   3   0  12      195.85      219.76     20.27 o
   4   0  12        3.70        0.62      5.60 o
   5   0  12      956.49      902.43     42.16 o
   6   0  12      754.24      726.45     39.43 o
   7   0  12       55.37       48.88     12.19 o
   8   0  12        4.30       -3.36      7.46 o
   9   0  12       26.94       23.63     10.94 o
  10   0  12       89.26      155.84     21.52 o
 -15   1  12        0.00       -1.74      7.09 o
 -14   1  12        1.23       13.81      8.58 o
 -13   1  12       11.18       16.63      7.54 o
 -12   1  12       23.92       28.23     11.82 o
 -11   1  12      226.33      206.77     16.09 o
 -10   1  12       73.92       57.35      9.76 o
  -9   1  12        0.54       -0.31      4.73 o
  -8   1  12       42.51       36.61      7.08 o
  -7   1  12        0.64       -1.31      3.36 o
  -6   1  12        0.01        1.75      3.31 o
  -5   1  12      278.16      288.75     10.46 o
  -4   1  12      814.08      831.15     15.25 o
  -3   1  12        7.31        4.36      2.24 o
  -2   1  12       41.73       42.42      5.03 o
  -1   1  12       13.62       16.10      3.40 o
   0   1  12        2.15        6.40      2.80 o
   1   1  12       31.66       43.08      5.02 o
   2   1  12       50.49       55.00      7.28 o
   3   1  12       80.28       87.52     11.32 o
   4   1  12     1106.04     1025.31     44.90 o
   5   1  12      276.18      270.01     24.50 o
   6   1  12        9.10       10.34      5.49 o
   7   1  12       46.01       56.02      9.63 o
   8   1  12       16.09       13.42     12.06 o
   9   1  12        0.24       -0.33      5.15 o
  10   1  12      133.20      163.60     15.67 o
  11   1  12       61.62       94.40     18.16 o
 -14   2  12        3.38       14.18      8.71 o
 -13   2  12      109.05      105.40     12.57 o
 -12   2  12        0.83       22.76     10.20 o
 -11   2  12        6.77       -0.12      5.72 o
 -10   2  12        0.01        6.51      3.73 o
  -9   2  12      405.39      372.71     14.79 o
  -8   2  12       49.65       47.89      6.00 o
  -7   2  12        0.45        5.15      6.06 o
  -6   2  12      223.75      195.51     10.27 o
  -5   2  12       28.23       24.37      3.72 o
  -4   2  12        6.49        6.43      2.77 o
  -3   2  12       30.62       22.84      3.44 o
  -2   2  12        8.94        8.31      2.64 o
  -1   2  12      328.53      312.24     10.53 o
   0   2  12       63.97       59.05      6.35 o
   1   2  12      373.93      344.92     15.23 o
   2   2  12       52.15       56.80      9.20 o
   3   2  12       12.08       13.41      4.36 o
   4   2  12      226.46      208.83     12.68 o
   5   2  12       85.06       97.18      9.14 o
   6   2  12        3.27       -5.22      7.34 o
   7   2  12       55.15       52.86     13.68 o
   8   2  12       60.43       74.00     15.55 o
   9   2  12        2.23        4.85      7.34 o
 -13   3  12        9.12       13.93      7.11 o
 -12   3  12        0.16        3.35      5.58 o
 -11   3  12        1.39       12.06      8.46 o
 -10   3  12       86.02      103.60     15.67 o
  -9   3  12      325.68      349.63     25.62 o
  -8   3  12      115.42      111.91     10.09 o
  -7   3  12       48.83       40.72      6.67 o
  -6   3  12       85.63       71.15      6.49 o
  -5   3  12      696.42      655.17     15.52 o
  -4   3  12       74.55       76.32      5.58 o
  -3   3  12      245.51      250.57      9.43 o
  -2   3  12       59.41       50.61      4.38 o
  -1   3  12      758.71      785.84     16.62 o
   0   3  12      103.55      107.19      7.42 o
   1   3  12      737.10      663.60     20.45 o
   2   3  12       52.30       50.07      8.15 o
   3   3  12      143.66      144.54      9.85 o
   4   3  12       36.70       42.73      6.09 o
   5   3  12      376.38      367.98     21.33 o
   6   3  12       53.14       47.67     14.55 o
   7   3  12       14.62       14.43      8.71 o
   8   3  12      149.59      185.31     23.88 o
 -13   4  12       41.18       33.21     11.69 o
 -12   4  12        4.02        5.82      5.82 o
 -11   4  12        1.32        4.85      8.08 o
 -10   4  12       59.98       63.18     14.05 o
  -9   4  12        8.06        7.84      7.46 o
  -8   4  12        1.72        6.96      7.96 o
  -7   4  12       14.38       10.37      4.15 o
  -6   4  12      115.16       96.33      7.36 o
  -5   4  12       49.55       44.16      7.44 o
  -4   4  12      248.46      243.45     11.76 o
  -3   4  12       32.40       32.00      4.07 o
  -2   4  12      207.46      199.84      7.50 o
  -1   4  12      310.40      298.84     11.89 o
   0   4  12      265.05      258.73     15.09 o
   1   4  12      132.36      134.77     10.45 o
   2   4  12        7.66        6.39      2.95 o
   3   4  12       19.83       18.20     10.14 o
   4   4  12        1.42        3.72      2.67 o
   5   4  12       28.61       31.96     11.94 o
   6   4  12        7.70       15.30      9.20 o
   7   4  12       54.58       72.88     17.04 o
 -13   5  12        3.36        9.70      6.84 o
 -12   5  12       23.50       12.56      9.33 o
 -11   5  12        0.43        3.48      6.72 o
 -10   5  12        2.07       -8.33      8.33 o
  -9   5  12      100.83      103.10     16.04 o
  -8   5  12        5.99        3.73      6.47 o
  -7   5  12      115.38      104.35     15.79 o
  -6   5  12      408.84      410.30     29.10 o
  -5   5  12       36.04       41.70      6.51 o
  -4   5  12       58.51       48.09      5.68 o
  -3   5  12       60.05       58.54      5.12 o
  -2   5  12       11.76       13.09      3.49 o
  -1   5  12        1.46        7.20      5.10 o
   0   5  12       71.08       63.70      8.94 o
   1   5  12       12.43       18.03      7.96 o
   2   5  12        0.00        3.61      7.34 o
   3   5  12       73.19      101.86     15.79 o
   4   5  12       32.82       26.99     12.44 o
   5   5  12       23.29       38.93     12.69 o
   6   5  12       56.13       55.22     13.18 o
 -11   6  12       47.89       62.68     14.18 o
 -10   6  12       72.31       66.54     13.81 o
  -9   6  12        1.63        8.08      6.34 o
  -8   6  12        0.02        7.09      7.71 o
  -7   6  12       22.38       31.59     10.20 o
  -6   6  12       88.99      115.54     17.04 o
  -5   6  12      189.16      222.12     22.39 o
  -4   6  12        0.00        6.59      7.71 o
  -3   6  12       47.65       49.25      9.95 o
  -2   6  12       32.07       30.38      8.95 o
  -1   6  12       15.22       19.15      6.28 o
   0   6  12       16.94       23.10      9.08 o
   1   6  12        0.03        4.73      7.59 o
   2   6  12        3.05        4.23      7.21 o
   3   6  12      179.22      197.00     22.64 o
   4   6  12        2.96       -9.58      9.58 o
   5   6  12       40.97       62.68     15.79 o
  -9   7  12        0.01        6.96      9.20 o
  -8   7  12       14.38        5.47      8.21 o
  -7   7  12        5.95       12.19      9.83 o
  -6   7  12        2.90       17.16      9.95 o
  -5   7  12      228.42      208.69     22.14 o
  -4   7  12        0.00        0.37      6.09 o
  -3   7  12       28.52       35.91      7.36 o
  -2   7  12       29.53       30.39      7.12 o
  -1   7  12        0.00       -4.72      4.72 o
   0   7  12        0.71       -5.25      5.32 o
   1   7  12       54.20       28.85      9.70 o
   2   7  12       13.80        0.87      5.85 o
   3   7  12       39.59       36.32     12.69 o
  -6   8  12        0.85      -10.82     10.82 o
  -5   8  12       18.79       14.43      9.58 o
  -4   8  12        0.12        3.11      8.21 o
  -3   8  12        6.54       28.36     11.57 o
  -2   8  12       65.26       66.16     14.80 o
  -1   8  12        0.05        1.89      3.79 o
   0   8  12       13.57       -0.99      5.10 o
   1   8  12        8.98       -4.48      5.85 o
   2   8  12        0.87        6.59      8.83 o
 -15   1  13       13.50       12.06      8.58 o
 -14   1  13       35.86       48.01     11.94 o
 -13   1  13       52.15       60.17      7.75 o
 -12   1  13        1.03       -2.69      5.35 o
 -11   1  13        0.03        5.41      6.14 o
 -10   1  13       69.55       84.85     31.34 o
  -9   1  13      345.68      330.99     19.07 o
  -8   1  13       11.49        6.28      7.84 o
  -7   1  13        1.98        4.40      3.38 o
  -6   1  13       41.40       37.39      5.56 o
  -5   1  13        6.90       14.24      4.58 o
  -4   1  13     1092.96     1070.17     26.21 o
  -3   1  13      358.47      374.07     11.94 o
  -2   1  13      541.83      537.84     30.10 o
  -1   1  13       43.03       55.54      7.26 o
   0   1  13      315.06      305.69     14.86 o
   1   1  13       36.75       30.88      4.82 o
   2   1  13      357.02      319.99     13.12 o
   3   1  13       20.70       22.52      5.82 o
   4   1  13      420.31      358.27     17.63 o
   5   1  13       88.31       92.66     15.67 o
   6   1  13      251.00      295.01     27.24 o
   7   1  13       32.22       37.56      9.95 o
   8   1  13        1.01        4.79      7.77 o
   9   1  13        5.09       12.73     15.48 o
  10   1  13       40.86       72.38     16.42 o
 -14   2  13       20.86       35.94     10.94 o
 -13   2  13       25.10       27.89     27.05 o
 -12   2  13       24.96       15.30      8.95 o
 -11   2  13        8.64        9.89      5.70 o
 -10   2  13        0.57       11.83     10.32 o
  -9   2  13        0.00       -0.28      3.47 o
  -8   2  13      616.40      594.94     23.99 o
  -7   2  13      945.78      897.38     22.64 o
  -6   2  13       31.24       30.73      5.14 o
  -5   2  13        0.00       -0.42      3.23 o
  -4   2  13      115.53      116.51      7.02 o
  -3   2  13        7.67        7.99      3.21 o
  -2   2  13      342.44      341.93     16.06 o
  -1   2  13       70.03       71.38      8.11 o
   0   2  13      100.68       86.06      7.10 o
   1   2  13       40.27       40.85      5.38 o
   2   2  13      165.16      151.74     10.98 o
   3   2  13      136.77      135.21     10.73 o
   4   2  13       68.31       70.30      8.15 o
   5   2  13        5.46       -1.17      3.41 o
   6   2  13      159.18      187.68     13.22 o
   7   2  13        0.62        2.88      5.85 o
   8   2  13       36.83       44.03     13.18 o
 -13   3  13       63.48      103.63     21.45 o
 -12   3  13        2.00       17.78      9.95 o
 -11   3  13       69.04       72.13     14.92 o
 -10   3  13       26.76       18.90     10.20 o
  -9   3  13      176.87      158.71     13.60 o
  -8   3  13       39.25       34.51      6.00 o
  -7   3  13       29.05       38.24      5.20 o
  -6   3  13      592.79      541.52     17.77 o
  -5   3  13      299.53      300.66     12.92 o
  -4   3  13      519.81      523.84     14.24 o
  -3   3  13      282.16      287.63     11.56 o
  -2   3  13        1.92       -2.63      2.63 o
  -1   3  13        0.00        1.24      3.24 o
   0   3  13      393.24      389.66     14.16 o
   1   3  13      214.82      191.26     11.94 o
   2   3  13        0.15        2.34      3.55 o
   3   3  13        0.98        3.42      3.61 o
   4   3  13       83.14       94.60      8.86 o
   5   3  13       47.81       49.45      7.09 o
   6   3  13      194.65      194.64     24.13 o
   7   3  13      137.86      133.70     20.89 o
 -12   4  13        0.80       13.43      9.58 o
 -11   4  13       52.67       31.47     10.57 o
 -10   4  13       15.44       17.54      9.20 o
  -9   4  13        1.20        1.74      7.59 o
  -8   4  13      320.56      283.07     25.12 o
  -7   4  13      184.80      179.64     12.22 o
  -6   4  13       88.25      109.70      8.19 o
  -5   4  13      115.20      106.96      8.09 o
  -4   4  13       26.67       29.20      3.98 o
  -3   4  13       17.47       16.34      3.88 o
  -2   4  13      113.66      103.55      6.53 o
  -1   4  13       62.33       72.42      6.60 o
   0   4  13       84.19       79.92      6.97 o
   1   4  13       38.23       45.94     21.08 o
   2   4  13        2.17        2.15      3.98 o
   3   4  13        2.43        1.76      2.63 o
   4   4  13       33.89       29.97     11.94 o
   5   4  13      117.35      123.13     19.40 o
   6   4  13       17.80        4.85      9.58 o
 -12   5  13        1.53       21.76      9.20 o
 -11   5  13       20.79       18.03      8.83 o
 -10   5  13        1.23        6.84      9.45 o
  -9   5  13      138.77      149.49     20.02 o
  -8   5  13       29.57       27.36     10.07 o
  -7   5  13       95.99       95.14     15.79 o
  -6   5  13       70.38       52.98     12.31 o
  -5   5  13       38.78       47.29      7.02 o
  -4   5  13      237.49      192.28     20.27 o
  -3   5  13       33.70       37.69      9.21 o
  -2   5  13       19.60       20.69      4.51 o
  -1   5  13      343.43      331.25     13.17 o
   0   5  13       20.53       11.81      3.35 o
   1   5  13       16.21        6.22      7.21 o
   2   5  13       52.60       55.72     12.81 o
   3   5  13       63.91       74.37     15.17 o
   4   5  13       17.45       24.75     11.44 o
   5   5  13       94.27      118.90     19.53 o
 -11   6  13       64.45       79.10     16.79 o
 -10   6  13        2.80        2.11      8.21 o
  -9   6  13      126.70      119.52     17.91 o
  -8   6  13       13.49        6.72      8.33 o
  -7   6  13       20.22       19.15      8.95 o
  -6   6  13       51.66       47.14     11.69 o
  -5   6  13       41.72       51.36     12.56 o
  -4   6  13        8.73       12.44      8.58 o
  -3   6  13        0.06        4.29      4.27 o
  -2   6  13      151.03      131.15     12.57 o
  -1   6  13      116.02      102.21     15.73 o
   0   6  13       15.40       12.24      8.52 o
   1   6  13       81.52       69.03     14.30 o
   2   6  13        5.26        6.47      8.83 o
   3   6  13       66.63       67.28     16.17 o
   4   6  13        8.12       19.03      9.83 o
  -9   7  13        0.28       22.14     10.20 o
  -8   7  13        3.32       -9.45      9.45 o
  -7   7  13       63.70       60.82     14.80 o
  -6   7  13        0.43       -5.35      8.71 o
  -5   7  13       28.73       48.26     11.57 o
  -4   7  13        3.00       -1.87      6.09 o
  -3   7  13       12.54        8.85      5.29 o
  -2   7  13       30.01       33.14      9.14 o
  -1   7  13       18.48       15.95      6.41 o
   0   7  13       61.68       62.28      9.72 o
   1   7  13        1.51       -5.97      5.97 o
   2   7  13       57.86       59.08     14.05 o
  -6   8  13        0.01        7.71      5.85 o
  -5   8  13      104.57      106.59     17.54 o
  -4   8  13       21.91       29.72     11.94 o
  -3   8  13        2.62       13.31     10.20 o
   0   8  13        2.31       -3.86      5.85 o
   1   8  13       18.27       31.59     11.69 o
 -12   0  14      140.00      171.38     22.39 o
 -11   0  14       21.86       21.52      9.45 o
 -10   0  14        8.36       17.16      9.20 o
  -9   0  14      173.15      156.08     20.02 o
  -8   0  14        4.06        2.36      5.97 o
  -7   0  14       32.52       23.63      9.45 o
  -6   0  14     1755.27     1643.55     54.85 o
  -5   0  14      633.85      674.33     34.70 o
  -4   0  14      107.62       91.54     13.68 o
  -3   0  14       22.83       15.79      7.59 o
  -2   0  14      116.41      111.44     14.30 o
  -1   0  14     1249.01     1175.79     43.03 o
   0   0  14      246.37      223.87     19.03 o
   1   0  14      887.38      880.04     36.94 o
   2   0  14        4.42        4.85      6.34 o
   3   0  14        5.60        3.73      6.59 o
   4   0  14      669.32      640.28     24.71 o
   5   0  14       52.53       57.46     13.81 o
   6   0  14        3.34       -1.87      8.58 o
   7   0  14       13.73        2.74      7.59 o
   8   0  14       90.67      110.19     18.90 o
 -14   1  14       41.63       56.96     12.93 o
 -12   1  14       24.21       28.81     12.81 o
 -11   1  14       29.52       11.86      8.08 o
 -10   1  14       56.62       40.87      8.13 o
  -9   1  14      141.05      151.78     13.62 o
  -8   1  14      138.27      128.50     12.35 o
  -7   1  14        0.00       -0.21      4.60 o
  -6   1  14      210.86      195.04     14.09 o
  -5   1  14     1718.87     1640.24     37.83 o
  -4   1  14      153.20      163.31     12.25 o
  -3   1  14      187.84      178.65     12.74 o
  -2   1  14       29.77       26.39      6.28 o
  -1   1  14        4.05        5.85      4.42 o
   0   1  14       24.16       21.64      5.54 o
   1   1  14      405.70      377.00     21.70 o
   2   1  14        0.61       -1.19      3.91 o
   3   1  14       64.88       49.37      7.83 o
   4   1  14      306.20      328.72     17.54 o
   5   1  14       10.18       16.33      5.77 o
   6   1  14       21.50       21.64     10.32 o
   7   1  14        5.95        0.00      9.45 o
   8   1  14        3.72       44.40     13.06 o
 -12   2  14       74.19      105.96     18.53 o
 -11   2  14        0.43       -4.22      5.08 o
 -10   2  14       15.82        2.71     22.45 o
  -9   2  14       12.18        7.10      5.49 o
  -8   2  14       30.37       34.86      7.20 o
  -7   2  14       35.93       32.65      6.88 o
  -6   2  14       71.74       56.10      8.27 o
  -5   2  14       94.87      120.85     14.43 o
  -4   2  14      303.15      321.27     26.24 o
  -3   2  14       37.20       34.92      5.20 o
  -2   2  14       32.98       47.60      7.05 o
  -1   2  14      746.29      711.25     23.56 o
   0   2  14       30.81       35.82      5.30 o
   1   2  14      160.57      170.86     12.38 o
   2   2  14        0.17        6.95      5.04 o
   3   2  14       11.39        9.44     12.56 o
   4   2  14       17.82       27.86      6.20 o
   5   2  14      227.10      234.99     15.00 o
   6   2  14       15.67       10.61      4.89 o
   7   2  14        0.17        3.61      7.71 o
 -12   3  14        5.04       -0.87      8.95 o
 -11   3  14      146.83      148.25     21.27 o
 -10   3  14        2.75        4.60      7.21 o
  -9   3  14      207.24      261.55     18.05 o
  -8   3  14      180.79      163.98     10.63 o
  -7   3  14       11.39        8.19      3.77 o
  -6   3  14      215.59      235.40     12.13 o
  -5   3  14       11.50        8.15      5.15 o
  -4   3  14      630.26      586.04     24.87 o
  -3   3  14      253.59      254.04     11.73 o
  -2   3  14       11.15       13.21      4.69 o
  -1   3  14       17.58       23.83      4.69 o
   0   3  14      424.20      404.16     14.99 o
   1   3  14        6.65        5.06      3.32 o
   2   3  14       73.60       69.95      8.09 o
   3   3  14      190.18      189.88     12.55 o
   4   3  14       94.70      102.95      9.50 o
   5   3  14      462.36      481.06     35.94 o
   6   3  14       21.61       25.25     11.32 o
 -12   4  14        3.87        4.10      7.59 o
 -11   4  14        6.87        0.62      8.46 o
 -10   4  14       30.33       29.60     10.70 o
  -9   4  14       39.48       53.35     13.56 o
  -8   4  14        0.04       -4.85      7.34 o
  -7   4  14       32.86       46.56      8.13 o
  -6   4  14      250.51      247.06     13.68 o
  -5   4  14       48.67       59.66      8.60 o
  -4   4  14        6.03       11.66      5.66 o
  -3   4  14        0.38        1.18      3.26 o
  -2   4  14        0.24        0.93      3.49 o
  -1   4  14       19.87       19.55      4.52 o
   0   4  14       78.64       88.52      7.51 o
   1   4  14        4.23       -2.49      3.40 o
   2   4  14        0.48        9.50      4.05 o
   3   4  14       18.20       19.03      9.83 o
   4   4  14       67.25       93.53     17.41 o
   5   4  14        3.74        9.58     10.20 o
 -11   5  14       10.11       -9.08      9.95 o
 -10   5  14      153.29      192.52     22.39 o
  -9   5  14       24.82       19.15      8.71 o
  -8   5  14      182.85      181.08     21.89 o
  -7   5  14        0.66       -1.99      7.59 o
  -6   5  14        1.73       -2.49      7.21 o
  -5   5  14       43.09       40.17     12.06 o
  -4   5  14        3.91       12.56     10.45 o
  -3   5  14       95.53       86.93      9.37 o
  -2   5  14      312.36      318.12     13.71 o
  -1   5  14        0.04        2.11      2.83 o
   0   5  14        4.40        9.22      4.01 o
   1   5  14       83.83       65.82      9.87 o
   2   5  14        2.08       -3.11      7.46 o
   3   5  14        7.22        7.59      7.71 o
   4   5  14       42.28       51.86     15.55 o
 -10   6  14        9.80       21.02      9.45 o
  -9   6  14        0.02       -1.12      7.34 o
  -8   6  14        7.51        4.85      5.85 o
  -7   6  14      156.04      137.68     19.77 o
  -6   6  14        4.32        2.98      7.96 o
  -5   6  14      105.34      106.34     17.78 o
  -4   6  14       60.48       72.01     15.05 o
  -3   6  14        3.10        8.83      7.71 o
  -2   6  14        5.26       12.62      6.11 o
  -1   6  14       12.67       16.08      6.68 o
   0   6  14        8.50        6.62      9.95 o
   1   6  14       18.73       19.85      7.02 o
   2   6  14        7.33       15.67     10.07 o
   3   6  14       48.98       65.92     15.17 o
  -8   7  14        7.74      -10.32     10.32 o
  -7   7  14        4.84        1.12      6.72 o
  -6   7  14        5.10       -1.62      6.72 o
  -5   7  14        0.44       13.18     10.07 o
  -4   7  14        1.51       14.80      9.70 o
  -3   7  14        5.73        5.19      8.15 o
  -2   7  14       13.38        7.93      9.08 o
  -1   7  14       10.32       12.31      6.72 o
   0   7  14       15.38       27.36     11.57 o
   1   7  14        0.15        4.97      6.72 o
 -14   1  15        3.90       11.69      7.96 o
 -12   1  15       69.26       87.87     11.91 o
 -11   1  15        0.56       11.57      7.09 o
 -10   1  15       13.28       13.00     18.59 o
  -9   1  15        3.66       -3.03      4.61 o
  -8   1  15      278.57      265.84     35.57 o
  -7   1  15      318.04      299.03     34.45 o
  -6   1  15       95.63       84.70     10.06 o
  -5   1  15        2.05        7.54      5.43 o
  -4   1  15     1113.75     1059.94     31.11 o
  -3   1  15      607.04      591.79     23.16 o
  -2   1  15     1040.46      959.75     28.91 o
  -1   1  15      215.17      189.93     13.12 o
   0   1  15      587.77      572.69     22.12 o
   1   1  15       96.92       84.77     18.84 o
   2   1  15      454.89      423.54     19.96 o
   3   1  15      202.76      198.90     11.48 o
   4   1  15       39.13       36.27      7.26 o
   5   1  15        0.34        1.30      4.18 o
   6   1  15        4.93        6.44      5.77 o
   7   1  15        0.44       -0.87     13.68 o
 -12   2  15        0.17        4.48      9.33 o
 -11   2  15        8.93        3.24      9.45 o
 -10   2  15       40.50       46.34      9.59 o
  -9   2  15        2.48        0.45      4.39 o
  -8   2  15       59.60       60.67      9.09 o
  -7   2  15       48.31       44.83     13.12 o
  -6   2  15       33.00       25.20      6.57 o
  -5   2  15      438.27      456.18     21.07 o
  -4   2  15      212.32      209.38     14.32 o
  -3   2  15      228.96      208.09     14.18 o
  -2   2  15       30.58       17.35      5.22 o
  -1   2  15       11.52       12.56      4.87 o
   0   2  15        0.18        4.20      5.02 o
   1   2  15       45.93       44.06      5.95 o
   2   2  15      130.29      114.89      8.93 o
   3   2  15       17.50       25.14      6.48 o
   4   2  15      155.86      173.25     13.18 o
   5   2  15      218.83      235.38     15.56 o
   6   2  15       34.01       50.24      8.45 o
 -11   3  15       19.17       24.63      9.45 o
 -10   3  15       15.99       23.79      6.90 o
  -9   3  15       83.34       85.62     11.35 o
  -8   3  15        2.09        2.65      5.32 o
  -7   3  15       29.40       27.50      7.34 o
  -6   3  15       67.87       47.03      8.64 o
  -5   3  15        6.96       11.46      5.31 o
  -4   3  15       83.07       85.57     10.17 o
  -3   3  15      117.36      120.83     11.15 o
  -2   3  15      128.98      122.21     11.75 o
  -1   3  15        0.19        3.71      6.09 o
   0   3  15       12.14       21.94      4.99 o
   1   3  15        2.44       14.22      4.27 o
   2   3  15       57.94       47.88      6.45 o
   3   3  15       64.93       77.43      8.79 o
   4   3  15      169.55      179.41     12.76 o
   5   3  15       17.88       14.55     10.07 o
 -11   4  15        4.05        1.49      7.21 o
 -10   4  15        3.88        3.98      7.59 o
  -9   4  15       55.52       52.24     13.68 o
  -8   4  15       32.87       33.15      7.95 o
  -7   4  15       77.26       85.47     10.41 o
  -6   4  15       32.07       19.65     12.37 o
  -5   4  15        2.97       13.75      7.15 o
  -4   4  15       87.10       76.97      9.47 o
  -3   4  15       49.69       67.54     12.25 o
  -2   4  15       79.01       85.30      9.29 o
  -1   4  15        0.02        4.96      3.81 o
   0   4  15       73.82       58.22      6.52 o
   1   4  15       13.51        8.38      3.68 o
   2   4  15       40.49       57.96     13.31 o
   3   4  15       29.07       30.60     12.06 o
   4   4  15       94.79      116.04     18.28 o
 -10   5  15       15.59        1.74      5.85 o
  -9   5  15        1.16       -7.59      7.84 o
  -8   5  15        0.78       -5.72      8.08 o
  -7   5  15       87.12       89.42     16.29 o
  -6   5  15       75.58       73.38     15.55 o
  -5   5  15       38.48       44.65     12.06 o
  -4   5  15       66.61       69.13     14.92 o
  -3   5  15       12.97       26.71      6.39 o
  -2   5  15      153.96      160.06     10.32 o
  -1   5  15       12.37       18.05      9.73 o
   0   5  15       75.66       73.46     12.31 o
   1   5  15        5.44        6.82      6.33 o
   2   5  15       26.45       23.88     11.69 o
   3   5  15        4.33        1.99      8.95 o
  -8   6  15       23.08        6.47      7.59 o
  -7   6  15        9.41       21.52     10.07 o
  -6   6  15       16.63       10.70      7.96 o
  -5   6  15       77.77       92.78     17.16 o
  -4   6  15        5.81        5.22      6.96 o
  -3   6  15       22.16       12.81      7.46 o
  -2   6  15        0.16       -1.17      4.99 o
  -1   6  15      104.23       90.00     11.37 o
   0   6  15        0.07        0.42      7.65 o
   1   6  15        1.28        0.12      7.34 o
   2   6  15        0.34       -9.20      9.20 o
  -2   7  15        1.73        7.46      8.46 o
  -1   7  15      140.20      126.24     19.53 o
   0   7  15        0.15        0.62      7.84 o
 -11   0  16        3.21       -7.84      7.84 o
 -10   0  16       10.57       20.40     10.45 o
  -9   0  16      147.87      192.28     22.51 o
  -8   0  16      148.04      110.44     17.78 o
  -7   0  16       26.58       27.11      9.83 o
  -6   0  16       98.13       95.27     15.17 o
  -5   0  16      118.75      136.31     18.03 o
  -4   0  16      450.39      434.92     29.48 o
  -3   0  16        0.52        9.45      7.46 o
  -2   0  16        2.81       16.54      8.71 o
  -1   0  16      811.92      789.75     38.06 o
   0   0  16       93.75      106.96     15.17 o
   1   0  16      232.15      214.79     20.89 o
   2   0  16       22.40       19.53      8.33 o
   3   0  16       25.01       30.60     10.32 o
   4   0  16       42.01       37.56     10.45 o
   5   0  16       28.43       55.84     11.82 o
   6   0  16        4.54       -8.21      8.21 o
 -11   1  16       18.22       41.17      9.78 o
 -10   1  16        6.02        2.39      5.90 o
  -9   1  16        6.52       14.85      7.21 o
  -8   1  16        9.94       15.77      7.52 o
  -7   1  16       56.61       41.05     12.62 o
  -6   1  16      701.49      706.32     27.80 o
  -5   1  16      253.26      260.00     16.53 o
  -4   1  16      141.73      118.54     11.62 o
  -3   1  16       10.76        5.25      4.53 o
  -2   1  16        2.21        7.24      5.08 o
  -1   1  16       50.43       54.30      8.05 o
   0   1  16      394.03      373.48     33.02 o
   1   1  16      244.63      259.31     36.32 o
   2   1  16        0.01        5.60      5.16 o
   3   1  16       62.42       60.29     16.48 o
   4   1  16        0.76       -1.73      3.99 o
   5   1  16       39.25       45.78      8.30 o
   6   1  16        0.14        9.33      4.95 o
   7   1  16        0.15        8.08      7.09 o
 -11   2  16        3.18        9.53      6.90 o
 -10   2  16        7.68       14.12     13.81 o
  -9   2  16       20.44       20.77      6.68 o
  -8   2  16       22.21       25.23      7.13 o
  -7   2  16        6.65       13.41      8.39 o
  -6   2  16       42.74       38.72      7.82 o
  -5   2  16       25.67       30.08      7.41 o
  -4   2  16        1.04       10.95      4.57 o
  -3   2  16       16.61       22.23      6.36 o
  -2   2  16      104.73      101.26     10.19 o
  -1   2  16      224.03      249.46     19.46 o
   0   2  16      223.43      229.67     14.89 o
   1   2  16       25.88       26.87      5.93 o
   2   2  16       12.25       13.64      4.49 o
   3   2  16       59.28       67.57      7.63 o
   4   2  16        2.38        2.11      7.52 o
   5   2  16       30.13       20.60      6.40 o
 -10   3  16       57.53       60.64     10.51 o
  -9   3  16        5.87        1.74     10.07 o
  -8   3  16       63.88       53.63      9.36 o
  -7   3  16       16.50       14.30      6.36 o
  -6   3  16       11.50       11.23      6.15 o
  -5   3  16      330.51      312.58     18.61 o
  -4   3  16       12.74       17.23      6.09 o
  -3   3  16       58.33       69.52     13.74 o
  -2   3  16       91.22       99.49     10.36 o
  -1   3  16      429.76      371.40     28.61 o
   0   3  16       16.78       19.16      5.20 o
   1   3  16        4.36        1.57      3.68 o
   2   3  16        0.02        6.43      6.84 o
   3   3  16        3.68       -2.97      3.83 o
   4   3  16      172.59      191.78     24.00 o
 -10   4  16        5.52        3.23      8.71 o
  -9   4  16       30.33       45.89     11.94 o
  -8   4  16       86.15      123.81     13.41 o
  -7   4  16        0.06       -0.05      5.67 o
  -6   4  16        0.66       -5.15      5.24 o
  -5   4  16       31.37       32.61      7.55 o
  -4   4  16        9.45       24.92      6.42 o
  -3   4  16       11.72        5.74      8.64 o
  -2   4  16      267.56      282.74     16.59 o
  -1   4  16        0.83       -2.14      8.95 o
   0   4  16      133.51      137.31      9.70 o
   1   4  16       10.07        5.94      5.40 o
   2   4  16        2.25        5.58      5.97 o
   3   4  16        3.53       13.93     10.32 o
  -8   5  16       23.16       32.71     13.18 o
  -7   5  16       60.75       59.95     15.42 o
  -6   5  16        0.67        0.62      6.09 o
  -5   5  16       37.24       32.88      7.38 o
  -4   5  16       56.58       70.62      9.50 o
  -3   5  16       20.84        4.52      4.35 o
  -2   5  16       35.41       45.98      8.05 o
  -1   5  16       64.71       47.86      9.45 o
   0   5  16       66.95       71.80     10.56 o
   1   5  16       10.96       19.60      6.45 o
   2   5  16        3.87       -4.23      7.46 o
  -5   6  16       80.97       78.73     15.92 o
  -4   6  16        0.09       10.82      7.59 o
  -1   6  16       21.01       28.36      9.58 o
   0   6  16       21.07       16.67     10.45 o
   1   6  16        8.17       10.20      8.83 o
  -2   7  16       79.60      109.45     17.66 o
  -1   7  16        5.67       26.12     10.70 o
 -10   1  17       54.45       70.70     10.91 o
  -9   1  17       60.15       77.44     11.34 o
  -8   1  17        6.06        2.92      7.40 o
  -7   1  17      110.57      104.76     11.82 o
  -6   1  17      259.47      233.23     16.79 o
  -5   1  17        7.80        8.09      5.29 o
  -4   1  17      100.62      100.19     10.94 o
  -3   1  17      164.93      140.73     12.92 o
  -2   1  17      317.88      304.97     24.07 o
  -1   1  17       52.62       55.00      9.95 o
   0   1  17       51.15       58.87      8.83 o
   1   1  17       25.87       24.22      8.52 o
   2   1  17       71.65       54.79     13.25 o
   3   1  17        1.49        4.97      4.78 o
   4   1  17        3.97        2.57      6.96 o
   5   1  17        0.02       22.01      6.74 o
   6   1  17       24.09       22.45      7.59 o
 -10   2  17        1.47       -1.19      7.01 o
  -9   2  17        0.18       -0.37     12.87 o
  -8   2  17       18.72       22.89     14.30 o
  -7   2  17      242.23      238.49     17.32 o
  -6   2  17       23.47       32.16      7.04 o
  -5   2  17        0.64       -1.17      5.50 o
  -4   2  17       32.72       29.02      7.52 o
  -3   2  17       54.94       57.38      9.05 o
  -2   2  17        8.46       10.45     10.38 o
  -1   2  17        0.36       -1.95      4.04 o
   0   2  17      360.79      344.41     18.74 o
   1   2  17       16.65       22.95      6.45 o
   2   2  17       44.71       36.48      6.87 o
   3   2  17      133.55      149.07     10.81 o
   4   2  17       13.49       12.31      5.80 o
 -10   3  17        4.97       15.05     10.45 o
  -9   3  17       62.00       89.79     12.27 o
  -8   3  17        6.24       -0.44      5.28 o
  -7   3  17       20.13       13.56      6.23 o
  -6   3  17       87.97      114.90     12.52 o
  -5   3  17      242.65      251.73     17.21 o
  -4   3  17      213.32      225.38     16.14 o
  -3   3  17       70.58       73.70      9.65 o
  -2   3  17       38.70       33.73      7.03 o
  -1   3  17      223.26      223.47     20.46 o
   0   3  17       42.56       35.83      7.15 o
   1   3  17       25.28       31.62      5.70 o
   2   3  17       22.34       23.79      5.62 o
   3   3  17      126.13      126.74     14.33 o
  -9   4  17        1.17       -6.09      8.08 o
  -8   4  17        0.17        6.05      6.00 o
  -7   4  17        0.74       -0.07      5.80 o
  -6   4  17       39.27       32.78      8.04 o
  -5   4  17       50.86       60.74      9.76 o
  -4   4  17       37.27       30.50      7.38 o
  -3   4  17       25.39       24.67      6.97 o
  -2   4  17        0.41       10.36      5.50 o
  -1   4  17        0.84        4.23      4.41 o
   0   4  17       36.58       37.90      8.71 o
   1   4  17       51.22       50.14     15.17 o
   2   4  17       23.66       30.22     13.31 o
  -6   5  17        5.08       21.89     10.20 o
  -5   5  17       25.32       27.73      7.70 o
  -4   5  17       59.03       76.66     12.75 o
  -3   5  17       29.75       61.44     14.18 o
  -2   5  17       28.16       43.90     12.56 o
   0   5  17       10.80       19.28      8.83 o
   1   5  17        0.81       26.74     10.70 o
  -1   6  17       76.61       94.89     15.92 o
  -9   0  18       10.08       17.29      9.58 o
  -8   0  18       18.83        1.49      6.96 o
  -7   0  18        1.06       -6.09      8.08 o
  -6   0  18       90.75       75.74     14.92 o
  -5   0  18       76.39       67.91     13.93 o
  -4   0  18      132.01      120.76     17.66 o
  -3   0  18        2.67        2.98      7.96 o
  -2   0  18       47.63       63.18     12.69 o
  -1   0  18        8.99        6.84      7.59 o
   0   0  18       35.99       12.19      7.09 o
   1   0  18      147.06      137.68     18.03 o
   2   0  18       20.87       26.49      9.83 o
   3   0  18        0.35       21.64      9.33 o
   4   0  18      213.29      250.48     24.63 o
   5   0  18       15.74       16.04      9.33 o
   6   0  18        0.00        2.61      8.21 o
  -9   1  18      111.84      118.85     14.00 o
  -8   1  18        9.34        2.75      9.83 o
  -7   1  18       48.79       41.30      8.37 o
  -6   1  18      102.41       95.69     11.65 o
  -5   1  18        0.48        0.10      4.39 o
  -4   1  18       43.99       50.38      9.14 o
  -3   1  18       34.92       40.26      8.09 o
  -2   1  18        5.11        5.64      6.28 o
  -1   1  18      225.04      205.75     15.30 o
   0   1  18      120.43      121.33     12.24 o
   1   1  18        0.35        1.39      4.66 o
   2   1  18        3.87        1.87      7.77 o
   3   1  18        1.45        3.98      5.27 o
   4   1  18       11.05       12.00      5.66 o
   5   1  18       76.58       99.96     13.00 o
  -9   2  18       18.68       15.42      9.45 o
  -8   2  18       10.36        7.92      6.28 o
  -7   2  18        0.90       -0.81      5.37 o
  -6   2  18       30.06       28.74      7.72 o
  -5   2  18       47.19       47.47      8.75 o
  -4   2  18        3.93       14.43      5.91 o
  -3   2  18        4.53       -5.61      5.61 o
  -2   2  18       38.12       38.11      8.19 o
  -1   2  18       19.45       29.08      9.27 o
   0   2  18      105.48       94.31     17.60 o
   1   2  18        1.39        3.65      4.98 o
   2   2  18        0.05        5.66      5.28 o
   3   2  18       55.54       60.82      9.19 o
  -9   3  18        4.88        3.36      7.59 o
  -8   3  18      165.74      216.08     17.52 o
  -7   3  18        5.26       -1.80      9.20 o
  -6   3  18      153.97      166.71     14.95 o
  -5   3  18      283.07      289.30     18.92 o
  -4   3  18        2.56       14.04     11.75 o
  -3   3  18       69.18       80.69     12.62 o
  -2   3  18        3.91        5.11      5.40 o
  -1   3  18       64.26       53.75      8.41 o
   0   3  18      178.10      182.41     14.10 o
   1   3  18      186.48      223.10     16.73 o
   2   3  18       29.00       40.42     13.31 o
  -8   4  18        7.91       25.25     10.82 o
  -7   4  18        9.43       21.02     10.57 o
  -6   4  18      306.82      330.40     20.78 o
  -5   4  18       10.28        9.04     11.19 o
  -4   4  18        3.58        0.45      4.80 o
  -3   4  18       26.34       19.88      6.68 o
  -2   4  18       37.59       32.93      7.49 o
  -1   4  18        8.64       15.30     10.57 o
  -6   5  18        0.37        7.21      8.21 o
  -5   5  18      187.86      261.30     24.50 o
  -8   1  19       55.46       58.62     10.79 o
  -7   1  19       39.31       37.69      8.42 o
  -6   1  19        0.35        6.37      5.82 o
  -5   1  19       87.24       91.72     11.55 o
  -4   1  19        0.80       -6.18      6.18 o
  -3   1  19       10.99       11.44      5.45 o
  -2   1  19       15.66       23.98      7.14 o
  -1   1  19        0.06       -3.84      5.08 o
   0   1  19       29.21       34.07      7.72 o
   1   1  19        2.26        1.22      6.53 o
   2   1  19        3.25        5.45      5.36 o
   3   1  19        2.69        9.05     13.81 o
   4   1  19       31.04       58.70     13.06 o
  -8   2  19        0.11       15.79      8.95 o
  -7   2  19       12.17       12.14     11.50 o
  -6   2  19       51.12       66.90     10.97 o
  -5   2  19      171.29      194.11     15.84 o
  -4   2  19        9.61       11.30      6.05 o
  -3   2  19       27.66       38.64      8.62 o
  -2   2  19       57.00       52.50      9.09 o
  -1   2  19        4.62        3.53      4.72 o
   0   2  19       18.41       21.15     10.57 o
   1   2  19        0.21       -1.02      5.08 o
   2   2  19        5.92       -0.10      4.99 o
  -8   3  19       36.03       46.27     13.43 o
  -7   3  19      135.22      116.04     18.28 o
  -6   3  19       43.98       35.20     11.57 o
  -5   3  19        1.35        7.62     13.62 o
  -4   3  19       98.90      118.95     12.98 o
  -3   3  19       76.04       81.09     21.14 o
  -2   3  19      103.95       87.40     11.21 o
  -1   3  19       72.52       95.10     13.25 o
   0   3  19       25.48       22.14      8.83 o
  -7   4  19       33.65       33.95     11.44 o
  -6   4  19       18.51        2.86      8.95 o
  -5   4  19       14.07        3.98      7.34 o
  -4   4  19       55.97       82.33     14.80 o
  -3   4  19       40.02       34.82      9.70 o
  -6   5  19      121.54      143.52     19.40 o
  -6   0  20       18.74       31.47     12.31 o
  -5   0  20       43.93       41.54     13.06 o
  -4   0  20      110.24      157.58     21.27 o
  -3   0  20        9.42       20.15     10.07 o
  -2   0  20       22.12       35.20     10.70 o
  -1   0  20      117.04      115.91     17.91 o
   0   0  20        2.02        5.22      7.21 o
   1   0  20       47.09       42.29     12.93 o
   2   0  20       25.30       27.61     11.19 o
   3   0  20      121.43      182.45     22.26 o
  -7   1  20        1.28        7.71      8.33 o
  -6   1  20        1.35       -3.95     17.23 o
  -5   1  20       19.62       26.96     19.96 o
  -4   1  20        0.85        4.89      6.09 o
  -3   1  20       26.07       30.19      8.21 o
  -2   1  20        0.27       10.75      6.52 o
  -1   1  20       83.86       80.10     17.72 o
   0   1  20       14.88       22.21      7.58 o
   1   1  20        7.16       18.07      6.66 o
   2   1  20        1.73       -2.49      9.20 o
   3   1  20       13.34       -7.34      7.34 o
  -7   2  20        0.19       -4.60      8.08 o
  -6   2  20       42.86       58.58     13.81 o
  -5   2  20        6.65       -2.98      5.97 o
  -4   2  20       40.34       28.23     10.70 o
  -3   2  20        1.18       14.62      6.57 o
  -2   2  20        2.35        7.96      6.84 o
  -1   2  20        0.97       -4.23      6.22 o
   0   2  20        0.24       -1.49      9.70 o
   1   2  20        0.50        0.50      5.97 o
  -7   3  20       10.13       -2.24      7.84 o
  -6   3  20       18.49       37.31     13.31 o
  -5   3  20       12.79       11.19      8.95 o
  -4   3  20       19.22       10.32      7.71 o
  -3   3  20       43.35       45.52     12.06 o
  -2   3  20       83.60       94.40     15.55 o
  -1   3  20       43.12       37.06     11.69 o
  -6   4  20        0.84       29.72     10.07 o
  -5   4  20       15.43       -7.96      7.96 o
  -4   4  20       10.19       26.86     11.07 o
  -5   1  21        5.56        4.23      7.46 o
  -4   1  21       32.28       59.20     14.30 o
  -3   1  21       60.14       78.35     16.04 o
  -2   1  21        6.53        8.83      8.71 o
  -1   1  21        0.43        0.00      5.10 o
   0   1  21        5.50       -7.96      7.96 o
   1   1  21       52.97       66.29     14.55 o
  -5   2  21       36.84       26.99     11.57 o
  -4   2  21        4.03        1.87      8.58 o
  -3   2  21       11.23       30.60     11.32 o
  -2   2  21        1.50       -2.98      7.96 o
  -1   2  21        9.16        7.96      7.59 o
   0   2  21      119.08      135.44     18.66 o
  -5   3  21        2.33       15.67     11.57 o
  -4   3  21       14.73        1.37      6.96 o
  -3   3  21      117.79      131.46     18.16 o
  -2   3  21        9.82        1.49      6.59 o
  -2   2  22       12.20        9.45      9.70 o
 
